# Supplementary material for: Insights into ecological role of a new deltaproteobacterial order Candidatus Acidulodesulfobacterales by metagenomics and metatranscriptomics
Source: ISME J. 2019 Apr 8;13(8):2044–57. doi: 10.1038/s41396-019-0415-y (PMC6776010; doi:10.1038/s41396-019-0415-y)
Supplement: Supplementary file 3 — Supplementary Table 2 [file 41396_2019_415_MOESM3_ESM.xlsx]

## Sheet: Table S2
Table S2 The information of metagenomic and metatranscriptomic datasets and assembly results
Sampling time	Sample abbreviation	Metagenomic raw data1 (Gb)				Metagenomic quality data2 (Gb)			Kmer set used for SPADES assembly	Metagenomic assembly results3						Metatranscripomic raw data1 (Gb)				Metatranscripomic quality data2 (Gb)
		PE150	PE250	PE300		PE150	PE250	PE300		No. of total scaffolds	Total length (Mb)	N50 (bp)	Longest scaffolds (bp)	No. of scaffolds > 2000 bp	Total number of scaffolds > 2000 bp (Mb)	PE150				PE150
July 2016	S1	―	―	12.6		―	―	10.3	21, 33, 55, 77, 99, 127	126898	263	10495	1290849	18270	186	22				22
August 2016	S2	―	―	13.8		―	―	12.1								26				25
December 2016	S3	112	―	―		96	―	―								26				24
February 2017	S4	―	160	―		―	145	―								32				30
August 2017	S5	136	―	―		114	―	―								106				104
1 The genomic DNA and cDNA were sequenced using Illumina HiSeq sequencing platform with different paired-end sequencing kit.
2 The raw data was quality control using Sickle, see Materials and methods for details.
3 For the five samples, PE150, PE250 and PE300 quality data were co-assembled with SPADES 3.7.1, see Materials and methods for details.
