# Supplementary material for: Insights into ecological role of a new deltaproteobacterial order Candidatus Acidulodesulfobacterales by metagenomics and metatranscriptomics
Source: ISME J. 2019 Apr 8;13(8):2044–57. doi: 10.1038/s41396-019-0415-y (PMC6776010; doi:10.1038/s41396-019-0415-y)
Supplement: Supplementary file 4 — Supplementary Table 3 [file 41396_2019_415_MOESM4_ESM.xlsx]

## Sheet: Table S3
Table S3 The number of KEGG Orthology detected in each Ca. Acidulodesufobacterales genome
Taxon	Ca. Acididesulfobacter		Ca. Acidulodesulfobacterium
KO ID	AP1	AP2	AP3	AP4
K00003	1	1	1	1
K00008	1	1	1	1
K00012	1	1	1	1
K00013	1	1	1	1
K00014	1	1	1	1
K00016	1	1	1	1
K00031	1	1	1	1
K00033	1	1	1	1
K00034	1	0	1	0
K00036	1	1	1	1
K00042	1	0	0	0
K00052	1	1	1	1
K00053	1	1	1	1
K00057	1	1	1	1
K00058	1	1	1	1
K00059	1	1	1	1
K00067	1	1	1	1
K00075	1	1	1	1
K00086	1	1	1	1
K00088	1	1	1	1
K00097	1	1	1	1
K00099	1	1	1	1
K00104	1	1	1	1
K00123	1	1	1	1
K00124	1	1	1	1
K00127	0	0	1	0
K00128	1	1	0	0
K00133	1	1	1	1
K00134	1	1	1	1
K00145	1	1	1	1
K00147	1	1	1	1
K00155	1	1	1	0
K00169	1	1	1	1
K00170	1	1	1	1
K00171	1	1	1	1
K00172	1	1	1	1
K00174	1	1	1	1
K00175	1	1	1	1
K00176	1	1	1	0
K00177	1	1	1	1
K00179	1	1	1	1
K00180	1	1	1	1
K00196	1	1	1	1
K00197	0	0	1	1
K00198	1	0	0	0
K00215	1	1	1	1
K00226	1	1	1	1
K00239	1	1	1	1
K00240	1	1	1	1
K00266	1	1	1	1
K00278	1	1	1	1
K00282	1	1	1	1
K00283	1	1	1	1
K00286	1	1	1	1
K00330	1	1	1	1
K00331	1	1	1	1
K00332	1	1	1	1
K00333	1	1	1	1
K00337	1	1	1	1
K00338	1	1	1	1
K00339	1	1	1	1
K00340	1	1	1	1
K00341	1	1	1	1
K00342	1	1	1	1
K00343	1	1	1	1
K00356	1	1	1	1
K00376	0	0	1	0
K00378	1	1	0	1
K00382	1	1	1	1
K00384	0	1	1	1
K00390	1	1	0	1
K00394	1	1	1	1
K00395	1	1	1	1
K00404	0	0	1	0
K00412	1	1	1	1
K00425	1	1	1	1
K00426	1	1	1	1
K00428	0	1	0	0
K00520	1	1	1	1
K00525	1	1	1	1
K00528	1	1	1	1
K00548	1	1	1	1
K00554	1	1	1	1
K00558	1	0	0	1
K00566	1	1	1	1
K00567	1	1	1	1
K00571	0	0	1	0
K00573	1	1	1	1
K00575	1	1	1	1
K00577	0	1	0	0
K00590	1	1	0	1
K00595	1	1	1	1
K00598	0	0	0	1
K00599	0	1	0	0
K00600	1	1	1	1
K00602	1	1	1	1
K00604	1	1	1	1
K00605	1	1	1	1
K00606	1	1	1	1
K00609	1	1	1	1
K00611	1	1	1	1
K00615	1	1	1	1
K00619	1	1	1	1
K00620	1	1	1	1
K00625	1	1	0	0
K00634	0	0	0	1
K00639	0	0	0	1
K00640	1	1	1	1
K00645	1	1	1	1
K00648	1	1	1	1
K00652	1	1	1	0
K00655	1	1	1	1
K00657	1	0	0	0
K00677	1	1	1	1
K00688	1	1	1	0
K00697	1	1	1	1
K00700	1	0	0	0
K00703	1	1	1	1
K00721	1	1	1	1
K00729	1	0	0	0
K00748	1	1	1	1
K00759	1	1	1	1
K00762	1	1	1	1
K00764	1	1	1	1
K00765	1	1	1	1
K00766	1	1	1	1
K00767	1	1	1	1
K00768	1	1	1	1
K00772	1	1	1	1
K00773	1	1	1	1
K00788	1	1	1	1
K00789	1	1	1	1
K00790	1	1	1	1
K00791	1	1	1	1
K00793	1	1	1	1
K00794	1	1	1	1
K00796	1	1	1	1
K00797	1	1	1	1
K00798	1	1	1	1
K00800	1	1	1	1
K00806	1	1	1	1
K00812	1	1	1	1
K00817	1	1	1	1
K00818	0	1	0	1
K00820	1	1	1	1
K00821	1	0	1	0
K00826	1	1	1	1
K00833	1	1	1	1
K00845	1	1	1	1
K00858	1	1	1	1
K00859	1	1	1	1
K00860	0	1	0	0
K00864	1	1	1	1
K00873	1	1	1	1
K00878	0	1	0	1
K00882	0	1	1	1
K00891	1	1	1	1
K00901	1	1	1	1
K00912	1	1	1	1
K00919	1	1	1	1
K00925	1	1	1	1
K00927	1	1	1	1
K00928	1	1	1	1
K00930	1	1	1	1
K00931	1	1	1	1
K00936	1	0	1	1
K00937	1	1	0	1
K00939	1	1	1	1
K00940	1	1	1	1
K00941	1	1	1	1
K00942	1	1	1	1
K00943	1	1	1	0
K00946	1	1	1	1
K00948	1	1	1	1
K00950	1	0	1	1
K00951	1	1	1	1
K00954	1	1	1	1
K00955	1	0	1	1
K00958	1	1	1	1
K00962	1	1	1	1
K00963	1	1	1	1
K00965	0	1	1	1
K00969	1	1	1	1
K00971	1	1	1	1
K00973	1	1	1	1
K00974	1	1	1	1
K00978	0	1	0	0
K00979	1	1	1	1
K00981	1	1	1	1
K00986	0	1	0	0
K00989	1	1	1	1
K00990	1	1	1	1
K00991	1	1	1	1
K00992	1	0	0	0
K00995	1	1	1	1
K00996	1	0	0	0
K00997	1	1	1	1
K00998	1	1	1	1
K01000	1	1	1	1
K01006	1	1	1	1
K01008	1	1	1	1
K01012	1	1	1	1
K01042	1	1	1	1
K01056	1	1	1	1
K01060	1	1	1	1
K01082	1	0	0	0
K01087	1	1	1	1
K01090	0	1	0	0
K01091	0	0	1	1
K01092	0	0	1	0
K01095	1	1	1	1
K01114	1	1	1	1
K01129	1	1	1	1
K01151	1	1	1	1
K01153	1	1	0	1
K01154	1	1	0	1
K01155	1	0	1	0
K01156	1	0	1	1
K01159	1	1	1	1
K01160	0	0	0	1
K01178	1	1	1	1
K01251	1	1	1	1
K01255	1	1	1	1
K01262	1	0	1	1
K01265	1	1	1	1
K01269	1	1	1	0
K01271	0	1	0	0
K01338	1	1	1	1
K01356	1	0	1	1
K01358	1	1	1	1
K01362	1	1	1	0
K01409	1	1	1	1
K01419	1	1	1	0
K01420	0	1	1	1
K01428	1	0	0	0
K01429	1	0	0	0
K01430	1	0	0	0
K01433	1	0	0	1
K01448	1	1	1	1
K01449	0	0	1	1
K01462	1	1	1	1
K01465	1	1	1	1
K01480	1	1	1	1
K01491	1	1	1	1
K01494	0	1	0	1
K01507	1	1	0	0
K01512	1	1	1	1
K01520	1	1	1	1
K01524	1	1	1	1
K01533	1	1	1	1
K01535	1	1	1	1
K01537	0	0	1	0
K01546	1	1	1	1
K01547	1	1	1	1
K01548	1	1	1	1
K01551	1	1	1	1
K01552	0	0	1	0
K01579	1	1	1	1
K01580	1	0	0	0
K01586	1	1	1	1
K01588	1	1	1	1
K01591	1	1	1	1
K01609	1	1	1	1
K01611	1	1	1	1
K01613	1	1	1	1
K01621	1	1	1	1
K01624	1	1	1	0
K01627	1	1	1	1
K01628	1	0	1	1
K01649	1	1	1	1
K01652	1	1	1	1
K01653	1	1	1	1
K01657	1	1	1	1
K01658	1	1	1	1
K01662	1	1	1	1
K01665	1	1	1	1
K01673	1	1	1	1
K01677	1	1	1	1
K01678	1	1	1	1
K01681	1	1	1	1
K01687	1	1	1	1
K01689	0	1	0	1
K01693	1	1	1	1
K01695	1	1	1	1
K01696	1	1	1	1
K01698	1	1	1	1
K01703	1	1	1	1
K01704	1	1	1	1
K01709	0	1	0	0
K01710	1	1	1	1
K01711	1	1	0	1
K01714	1	1	1	1
K01733	1	1	1	1
K01735	1	1	1	1
K01736	1	1	1	1
K01737	1	1	1	1
K01749	1	1	1	1
K01755	1	1	1	1
K01756	1	1	1	1
K01759	1	1	1	1
K01770	1	1	1	1
K01775	1	1	1	1
K01776	1	1	1	1
K01778	1	1	1	1
K01783	1	1	1	1
K01784	1	1	1	1
K01790	1	1	1	1
K01791	1	0	1	0
K01803	1	1	1	1
K01808	1	1	1	1
K01810	1	1	1	1
K01814	1	1	1	1
K01817	1	1	1	1
K01821	1	1	1	1
K01835	1	0	0	0
K01840	1	1	1	1
K01845	1	1	1	1
K01866	1	1	1	1
K01867	1	1	1	1
K01868	1	1	1	1
K01869	1	1	1	1
K01870	1	1	1	1
K01872	1	1	1	1
K01873	1	1	1	1
K01874	1	1	1	1
K01875	1	1	1	1
K01876	0	1	0	1
K01878	1	1	1	1
K01879	1	1	1	1
K01881	1	1	1	1
K01883	1	1	1	1
K01885	1	1	1	1
K01887	1	1	1	1
K01889	1	1	1	1
K01890	1	1	1	1
K01892	1	1	1	1
K01895	1	1	1	1
K01902	1	1	1	1
K01903	1	1	1	1
K01912	1	1	1	1
K01915	1	1	1	1
K01916	1	1	1	1
K01918	1	1	1	1
K01921	1	1	1	1
K01923	1	1	1	1
K01924	1	1	1	1
K01925	1	1	1	1
K01928	1	1	1	1
K01929	1	1	1	1
K01933	1	1	1	1
K01934	1	1	1	1
K01935	1	1	1	1
K01937	1	1	1	1
K01939	1	1	1	1
K01940	1	1	1	1
K01945	1	1	1	1
K01951	1	1	1	1
K01952	1	1	1	1
K01953	1	0	0	0
K01955	1	1	1	1
K01956	1	1	1	1
K01959	1	1	1	1
K01960	1	1	1	1
K01961	1	1	1	1
K01962	1	1	1	1
K01963	1	1	1	1
K01971	1	1	1	1
K01972	1	1	1	1
K01975	0	0	1	0
K01990	1	1	1	1
K01992	0	0	1	0
K02003	1	1	1	1
K02004	1	1	1	1
K02005	1	1	1	1
K02014	1	1	1	1
K02018	1	1	1	1
K02019	1	1	1	1
K02020	1	1	1	1
K02031	1	1	1	1
K02032	1	1	1	0
K02033	1	1	1	1
K02034	1	1	1	1
K02035	1	1	1	1
K02036	1	1	1	1
K02037	1	1	1	1
K02038	1	1	1	1
K02039	1	1	1	1
K02040	1	1	1	1
K02044	0	1	1	0
K02052	0	1	0	1
K02065	1	1	1	1
K02066	1	1	1	1
K02067	1	1	1	1
K02078	1	1	1	1
K02108	1	1	1	1
K02109	1	1	1	1
K02110	1	1	1	1
K02111	1	1	1	1
K02112	1	1	1	1
K02113	1	1	1	1
K02114	1	1	1	1
K02115	1	1	1	1
K02160	1	1	1	1
K02169	1	1	1	1
K02188	1	1	1	1
K02189	1	1	1	1
K02221	1	1	1	1
K02224	1	1	1	1
K02227	1	1	1	1
K02231	1	1	1	1
K02232	1	1	1	1
K02233	1	1	1	1
K02275	0	0	1	1
K02304	1	1	1	1
K02313	1	1	1	1
K02314	1	1	1	1
K02315	0	1	0	0
K02316	1	1	1	1
K02334	1	1	1	1
K02335	1	1	1	1
K02337	1	1	1	1
K02338	1	1	1	1
K02340	1	1	1	1
K02341	1	1	1	1
K02343	1	1	1	1
K02346	1	1	0	1
K02347	1	1	1	1
K02355	1	1	1	1
K02356	1	1	1	1
K02357	1	1	1	1
K02358	1	1	1	1
K02371	1	1	1	1
K02372	1	1	1	1
K02377	1	0	0	0
K02380	0	0	1	0
K02386	1	1	1	1
K02387	1	1	1	1
K02388	1	1	1	1
K02389	1	1	1	1
K02390	1	1	1	1
K02391	0	0	0	1
K02392	1	1	1	1
K02393	1	1	1	1
K02394	1	1	1	1
K02396	1	1	1	1
K02397	1	1	1	1
K02398	1	1	1	0
K02400	1	1	1	1
K02401	1	1	1	1
K02404	1	1	1	1
K02405	1	1	1	1
K02406	1	1	1	1
K02407	1	1	1	1
K02408	1	1	1	1
K02409	1	1	1	1
K02410	1	1	1	1
K02411	1	1	1	1
K02412	1	1	1	1
K02413	1	0	0	0
K02415	1	1	1	1
K02416	1	1	1	1
K02417	1	1	1	1
K02418	0	0	1	0
K02419	1	1	1	1
K02420	1	1	1	1
K02421	1	1	1	1
K02422	1	1	1	1
K02428	1	1	1	1
K02433	1	1	1	1
K02434	1	1	1	1
K02435	1	1	1	1
K02437	1	1	1	1
K02446	1	1	1	1
K02455	1	0	0	0
K02456	0	0	1	1
K02469	1	1	1	1
K02470	1	1	1	1
K02473	0	0	1	0
K02481	1	1	1	0
K02482	1	1	0	0
K02483	1	1	0	1
K02484	1	1	0	1
K02492	1	1	1	1
K02493	1	1	1	1
K02495	1	1	1	1
K02499	0	1	1	1
K02500	1	1	1	1
K02501	1	1	1	1
K02502	1	1	1	1
K02503	1	1	1	1
K02504	0	1	0	0
K02517	1	1	1	1
K02518	1	1	1	1
K02519	1	1	1	1
K02520	1	1	1	1
K02523	1	1	1	1
K02527	1	1	1	1
K02528	1	1	1	1
K02535	1	1	1	1
K02536	1	1	1	1
K02556	1	1	1	1
K02557	1	1	1	1
K02563	1	1	1	1
K02584	0	0	1	0
K02585	1	1	1	1
K02586	1	1	1	1
K02587	1	1	1	1
K02588	1	1	1	1
K02589	1	1	1	1
K02590	1	1	1	1
K02591	1	1	1	1
K02592	1	1	1	1
K02594	1	1	1	1
K02596	1	1	1	1
K02600	1	1	1	1
K02601	1	1	1	1
K02619	1	1	1	1
K02626	1	1	1	1
K02652	1	1	1	1
K02653	1	1	1	1
K02654	1	1	1	1
K02662	1	1	1	1
K02663	1	1	1	1
K02664	1	1	1	1
K02665	0	0	1	1
K02666	1	1	1	1
K02667	0	1	0	1
K02668	1	1	1	1
K02669	1	1	1	1
K02674	1	1	1	1
K02823	1	1	0	0
K02825	1	1	1	1
K02834	1	1	1	1
K02835	1	1	1	1
K02836	1	1	1	1
K02838	1	1	1	1
K02843	1	1	1	1
K02860	1	1	1	1
K02863	1	1	1	1
K02864	1	1	1	1
K02867	1	1	1	1
K02871	1	1	1	1
K02874	1	1	1	1
K02876	1	1	1	1
K02878	1	1	1	1
K02879	1	1	1	1
K02881	1	1	1	1
K02884	1	1	1	1
K02886	1	1	1	1
K02887	1	1	1	1
K02888	1	1	1	1
K02890	1	1	1	1
K02892	1	1	1	1
K02895	1	1	1	1
K02897	1	1	1	1
K02899	1	1	1	1
K02902	1	1	1	1
K02904	1	1	1	1
K02906	1	1	1	1
K02909	1	1	1	1
K02911	1	1	1	1
K02913	1	1	0	1
K02914	1	1	0	1
K02916	1	1	1	1
K02926	1	1	1	1
K02931	1	1	1	1
K02933	1	1	1	1
K02935	1	1	1	1
K02939	1	1	1	1
K02945	1	1	1	1
K02946	1	1	1	1
K02948	1	1	1	1
K02950	1	1	1	1
K02952	1	1	1	1
K02954	1	1	1	1
K02956	1	1	1	1
K02959	1	1	1	1
K02961	1	1	1	1
K02963	1	1	1	1
K02965	1	1	1	1
K02967	1	1	1	1
K02968	1	1	1	1
K02970	1	1	1	1
K02982	1	1	1	1
K02986	1	1	1	1
K02988	1	1	1	1
K02990	1	1	1	1
K02992	1	1	1	1
K02994	1	1	1	1
K02996	1	1	1	1
K03040	1	1	1	1
K03043	1	1	1	1
K03046	1	1	1	1
K03060	1	1	1	1
K03070	1	1	1	1
K03072	1	1	1	1
K03073	1	1	1	1
K03074	1	1	1	1
K03075	1	1	1	1
K03076	1	1	1	1
K03086	1	1	1	1
K03087	0	1	0	0
K03092	1	1	1	1
K03100	1	1	1	1
K03101	1	1	1	1
K03106	1	1	1	1
K03110	1	1	1	1
K03111	1	1	1	1
K03116	1	1	1	1
K03117	0	1	1	0
K03118	1	1	1	1
K03147	1	1	1	1
K03149	1	1	1	1
K03154	1	1	1	1
K03168	1	1	1	1
K03169	1	1	0	0
K03177	1	1	1	1
K03179	1	1	1	1
K03182	1	1	1	1
K03183	1	1	1	1
K03186	1	1	1	1
K03187	1	0	0	0
K03188	1	0	0	0
K03189	1	0	0	0
K03190	1	0	0	0
K03195	0	1	1	1
K03199	0	1	0	0
K03205	0	0	1	1
K03210	1	1	1	1
K03215	1	1	1	1
K03217	1	1	1	1
K03218	1	1	1	1
K03270	1	1	1	1
K03271	1	1	1	1
K03272	0	0	1	1
K03273	1	1	1	1
K03274	0	0	1	1
K03281	1	1	1	1
K03296	1	1	1	0
K03307	1	0	1	1
K03316	1	1	1	1
K03320	1	1	1	1
K03386	1	1	1	1
K03388	1	1	1	1
K03389	1	1	1	1
K03390	1	1	1	1
K03394	1	1	1	1
K03406	1	1	1	1
K03407	1	1	1	1
K03408	1	1	1	1
K03412	1	1	1	1
K03413	1	1	1	1
K03414	1	1	1	1
K03415	1	1	1	1
K03423	0	1	0	1
K03424	1	1	1	1
K03427	1	1	1	1
K03431	1	1	1	1
K03438	1	1	1	1
K03446	1	1	1	1
K03465	1	1	1	1
K03466	1	1	1	1
K03469	0	1	0	0
K03470	1	1	1	1
K03474	1	1	1	1
K03495	1	1	1	1
K03496	1	1	1	1
K03497	1	1	1	1
K03501	1	1	1	1
K03503	1	1	0	1
K03517	1	1	1	1
K03524	1	1	1	1
K03525	1	1	1	1
K03526	1	1	1	1
K03527	1	1	1	1
K03529	1	1	1	1
K03530	1	1	1	1
K03531	1	1	1	1
K03533	0	0	1	0
K03536	1	1	1	1
K03543	1	1	1	1
K03544	1	1	1	1
K03545	1	1	1	1
K03549	1	1	1	1
K03550	1	1	1	1
K03551	1	1	1	1
K03553	1	1	1	1
K03558	1	1	1	1
K03559	1	1	1	1
K03560	1	1	1	1
K03561	1	1	1	1
K03562	1	1	1	1
K03563	1	1	1	1
K03564	0	1	0	0
K03565	1	1	1	1
K03568	1	1	1	1
K03569	1	1	1	1
K03570	1	1	1	1
K03581	1	1	1	1
K03584	1	1	1	1
K03585	1	1	1	1
K03587	1	1	1	1
K03588	1	1	1	1
K03589	1	1	1	1
K03590	1	1	1	1
K03592	1	1	1	1
K03593	1	1	1	1
K03594	1	1	1	1
K03596	1	1	1	1
K03601	1	1	1	1
K03602	1	1	1	1
K03605	1	1	1	1
K03620	1	1	1	1
K03621	1	1	1	1
K03624	1	1	1	1
K03625	1	1	1	1
K03628	1	1	1	1
K03631	1	1	1	1
K03634	1	1	1	1
K03635	0	1	0	1
K03636	1	1	1	1
K03637	1	1	1	1
K03638	0	1	0	1
K03639	1	1	1	1
K03640	1	1	1	1
K03641	1	1	1	1
K03642	1	1	1	1
K03644	1	1	1	1
K03649	0	1	0	0
K03650	1	1	1	1
K03652	1	0	1	1
K03655	0	0	1	1
K03657	1	1	1	1
K03658	1	0	0	1
K03664	1	1	1	1
K03665	1	1	1	1
K03667	1	1	1	0
K03671	1	1	1	1
K03685	1	1	1	1
K03686	1	1	1	1
K03687	1	1	1	1
K03688	1	1	1	1
K03695	1	1	1	1
K03696	1	1	1	1
K03698	1	1	1	1
K03699	1	1	1	1
K03701	1	1	1	1
K03702	1	1	1	1
K03703	1	1	1	1
K03704	1	1	1	1
K03705	1	1	1	1
K03711	0	0	0	1
K03722	0	0	0	1
K03723	1	1	1	1
K03733	1	1	1	0
K03734	0	0	1	0
K03741	1	1	1	0
K03742	1	1	1	1
K03744	1	0	0	1
K03750	1	1	1	1
K03752	1	0	1	1
K03753	1	1	1	1
K03769	1	1	1	1
K03770	1	1	1	1
K03771	1	1	1	1
K03785	1	1	1	1
K03787	1	1	1	1
K03789	1	1	1	1
K03797	1	1	1	1
K03798	1	1	1	1
K03799	1	1	1	1
K03800	1	1	1	1
K03820	1	1	1	1
K03832	1	1	1	1
K03833	1	1	1	1
K03856	1	1	1	1
K03886	1	1	1	1
K03892	1	1	1	1
K03893	1	1	1	1
K03924	1	1	1	1
K03925	1	1	1	1
K03977	1	1	1	1
K03979	1	1	1	1
K03980	1	1	1	1
K03981	0	0	0	1
K04042	1	1	1	1
K04043	1	1	1	1
K04061	1	1	1	1
K04066	1	1	1	1
K04069	1	1	1	1
K04070	1	1	1	1
K04074	1	1	1	1
K04075	1	1	1	1
K04077	0	1	0	1
K04078	0	1	0	1
K04085	1	1	1	1
K04096	1	1	1	1
K04485	1	1	1	1
K04487	1	1	1	1
K04488	1	1	1	1
K04517	1	1	1	1
K04561	0	0	1	0
K04562	1	1	1	1
K04567	1	1	1	1
K04651	0	0	1	1
K04652	1	1	1	1
K04653	1	1	1	0
K04654	1	1	1	0
K04655	1	1	1	1
K04656	1	1	1	1
K04708	0	1	0	1
K04720	1	1	1	1
K04744	1	1	1	1
K04751	1	1	1	1
K04763	1	1	1	1
K04764	1	1	1	1
K04768	0	1	1	0
K04771	0	0	0	1
K04773	1	1	1	1
K05297	1	0	0	1
K05299	1	1	1	1
K05366	1	1	1	1
K05515	1	1	1	1
K05516	1	1	1	1
K05520	0	0	1	0
K05589	1	1	1	0
K05595	1	1	1	1
K05607	0	0	0	1
K05788	1	1	1	1
K05807	1	1	1	1
K05808	1	1	1	1
K05810	1	1	1	1
K05837	1	1	1	1
K05896	1	1	1	1
K05903	1	1	0	1
K05922	1	1	1	1
K05927	1	1	1	1
K05934	1	1	1	1
K05936	1	1	1	1
K06019	1	1	0	0
K06024	1	1	1	1
K06041	1	1	1	1
K06042	1	1	1	1
K06067	1	0	0	0
K06118	0	0	0	1
K06142	1	1	1	1
K06153	1	1	1	0
K06167	1	1	1	1
K06168	1	1	1	1
K06173	1	1	1	1
K06178	1	1	1	1
K06180	1	1	1	1
K06187	1	1	1	1
K06188	1	0	1	1
K06196	1	1	1	1
K06204	1	1	1	1
K06207	1	1	1	1
K06217	1	1	1	1
K06218	1	0	1	1
K06223	1	1	0	1
K06287	1	1	1	1
K06320	1	0	1	1
K06412	1	1	1	1
K06442	1	1	1	1
K06596	0	0	1	0
K06861	1	1	1	1
K06864	1	1	1	0
K06881	1	1	1	1
K06888	1	1	1	1
K06890	1	1	1	1
K06898	1	1	0	0
K06910	0	0	1	0
K06920	1	1	1	1
K06921	1	0	0	1
K06923	1	1	1	1
K06925	1	1	1	1
K06941	1	1	1	1
K06942	1	1	1	1
K06950	1	1	1	1
K06952	0	1	0	0
K06958	1	1	1	1
K06962	1	1	1	1
K06966	0	1	0	1
K06990	1	1	1	1
K06997	1	1	1	1
K07005	0	0	1	0
K07006	1	0	0	0
K07009	1	1	1	1
K07011	0	0	1	0
K07012	1	0	0	0
K07016	0	1	0	1
K07025	1	1	1	1
K07027	0	1	1	1
K07028	1	1	1	1
K07029	1	1	1	1
K07031	0	0	1	0
K07034	1	1	1	1
K07037	1	1	1	1
K07038	0	1	0	1
K07040	0	1	0	0
K07042	1	1	0	1
K07043	1	1	1	1
K07053	1	1	1	1
K07056	1	1	1	1
K07061	1	0	0	0
K07062	1	1	1	1
K07065	1	0	0	0
K07075	1	0	0	0
K07081	1	1	1	1
K07082	1	1	1	1
K07090	1	1	1	1
K07091	1	1	1	1
K07100	1	1	1	1
K07107	1	1	1	1
K07112	1	0	1	1
K07113	1	1	1	1
K07114	0	1	0	1
K07126	1	1	1	0
K07130	1	1	1	1
K07133	1	1	1	1
K07137	1	1	1	1
K07147	1	1	1	1
K07164	1	1	1	1
K07171	1	1	1	1
K07172	1	0	0	1
K07181	0	1	1	1
K07183	0	0	1	1
K07213	1	0	0	0
K07218	0	0	1	0
K07235	1	0	1	1
K07236	1	0	1	1
K07237	1	0	1	1
K07241	1	0	1	1
K07277	1	1	1	1
K07283	1	1	1	1
K07286	0	0	1	0
K07316	1	0	1	0
K07318	1	0	0	1
K07319	0	1	0	1
K07322	1	0	1	1
K07334	0	0	1	0
K07339	1	0	1	0
K07391	1	1	1	1
K07397	1	1	1	1
K07399	1	1	1	1
K07403	0	1	1	1
K07405	0	0	1	0
K07447	1	1	1	1
K07455	0	0	0	1
K07457	0	1	1	0
K07460	1	1	1	1
K07461	0	0	1	0
K07462	1	1	1	1
K07464	1	0	0	0
K07473	1	0	0	0
K07478	1	1	1	1
K07486	0	0	0	1
K07491	1	1	0	1
K07496	1	1	0	1
K07497	1	1	0	1
K07504	0	0	1	0
K07505	1	0	0	0
K07566	1	1	1	1
K07568	1	1	1	1
K07576	1	1	1	1
K07636	1	1	1	1
K07646	1	1	1	1
K07657	1	1	1	1
K07696	0	1	1	0
K07708	1	1	1	1
K07710	0	0	0	1
K07712	1	1	1	1
K07714	1	0	1	1
K07729	0	0	1	0
K07736	1	1	1	1
K07738	1	1	1	1
K07787	1	1	1	1
K07798	1	1	1	1
K07799	0	0	1	0
K07814	1	1	1	1
K08301	1	1	1	1
K08307	1	1	1	1
K08309	1	1	1	1
K08321	1	1	1	1
K08357	0	1	1	0
K08358	0	1	1	0
K08363	0	0	0	1
K08365	1	1	1	1
K08368	0	0	1	1
K08591	1	1	1	1
K08884	0	0	1	0
K08963	1	1	1	1
K08982	1	1	0	1
K08998	1	1	0	0
K09000	1	0	0	0
K09002	1	1	0	1
K09004	1	1	1	1
K09005	0	1	0	0
K09007	1	1	1	0
K09117	1	1	0	1
K09121	1	1	0	0
K09127	1	0	0	0
K09131	1	1	0	1
K09132	0	0	0	1
K09141	1	1	1	1
K09457	1	1	1	1
K09458	1	1	1	1
K09553	0	0	0	1
K09686	1	1	1	1
K09687	1	1	1	1
K09690	1	0	0	1
K09691	1	0	0	1
K09694	0	1	0	1
K09695	0	1	0	1
K09698	0	0	1	0
K09700	1	1	1	1
K09710	1	1	1	1
K09711	1	1	1	1
K09729	1	1	1	1
K09747	1	1	1	1
K09748	1	1	1	1
K09760	1	1	1	1
K09761	1	1	1	1
K09765	1	1	1	1
K09767	1	1	1	1
K09769	1	1	1	1
K09773	1	1	1	1
K09774	1	1	1	1
K09777	1	1	1	1
K09791	1	1	1	1
K09792	0	0	1	0
K09794	1	1	1	0
K09798	0	0	1	0
K09800	1	1	1	1
K09803	1	0	1	0
K09807	1	0	0	0
K09808	1	1	1	1
K09810	1	1	1	1
K09811	1	1	1	1
K09812	1	1	1	1
K09825	0	1	0	1
K09888	1	1	1	1
K09903	1	1	1	1
K09949	1	1	1	1
K09951	1	1	1	1
K09952	0	0	1	0
K09959	1	1	0	0
K10026	1	1	1	1
K10206	1	1	1	1
K10716	1	1	1	1
K10773	1	1	1	1
K10823	0	0	0	1
K10857	1	1	0	1
K10914	1	1	1	1
K10943	0	1	1	1
K11065	1	1	0	0
K11072	1	0	0	0
K11085	1	1	1	1
K11175	1	1	1	1
K11179	1	0	1	1
K11180	1	0	1	1
K11181	1	0	1	1
K11473	1	1	1	1
K11720	1	1	1	1
K11749	1	1	1	1
K11752	1	1	1	1
K11753	1	1	1	1
K11754	1	1	1	1
K11755	1	1	1	1
K11779	0	1	1	0
K11781	1	0	0	1
K11784	1	1	1	1
K11927	1	1	1	1
K11959	1	0	0	0
K11960	1	0	0	0
K11961	1	0	0	0
K11962	1	0	0	0
K11963	1	0	0	0
K11991	1	1	1	1
K11996	1	1	1	0
K12056	0	0	0	1
K12057	0	1	0	1
K12060	0	1	0	1
K12061	0	1	0	1
K12062	0	0	0	1
K12063	1	1	1	1
K12065	0	0	0	1
K12066	0	0	0	1
K12067	0	0	0	1
K12068	0	0	0	1
K12072	0	0	0	1
K12137	1	1	1	1
K12140	1	1	1	1
K12141	1	1	1	1
K12251	1	1	1	1
K12276	0	0	0	1
K12278	1	1	1	1
K12282	1	1	0	1
K12339	1	1	1	1
K12340	1	1	1	1
K12503	0	0	0	1
K12537	1	0	0	0
K12573	1	1	1	1
K12574	1	1	1	1
K12600	1	0	0	0
K12993	1	0	0	1
K13010	1	0	0	0
K13038	1	1	1	1
K13057	1	1	1	1
K13292	1	1	1	1
K13529	1	0	0	0
K13542	1	1	1	1
K13581	1	1	1	1
K13598	1	1	1	1
K13599	1	1	1	1
K13626	1	1	1	1
K13643	1	1	1	1
K13770	1	1	0	1
K13789	1	1	1	1
K13810	0	1	1	1
K13953	1	1	1	1
K13993	1	1	1	1
K14126	1	0	0	0
K14127	1	0	0	0
K14128	1	0	0	1
K14170	1	1	1	1
K14261	1	1	1	1
K14415	0	0	1	1
K14441	1	1	1	1
K14652	1	1	1	1
K14742	0	1	0	1
K15022	1	1	1	1
K15232	1	1	1	1
K15233	1	1	1	1
K15234	1	1	1	1
K15256	0	0	1	0
K15342	1	1	1	1
K15633	1	1	1	1
K15634	1	0	1	1
K15635	1	1	1	1
K15669	0	0	1	0
K15856	1	1	0	1
K15866	0	0	1	0
K15880	0	1	0	0
K15977	1	1	1	1
K15987	1	1	1	1
K16149	1	1	1	1
K16264	1	1	1	1
K16299	1	0	0	0
K16370	0	0	0	1
K16885	1	1	1	1
K16886	1	1	1	1
K16887	1	1	1	1
K16936	1	1	0	0
K16937	1	1	1	1
K17218	1	1	1	1
K17222	1	0	1	0
K17224	1	1	1	0
K17226	1	1	1	1
K17227	1	1	1	1
K17758	1	1	1	1
K18138	0	0	1	1
K18139	0	0	1	1
K18285	1	1	1	1
K18672	1	1	1	1
K18707	1	1	1	1
K18827	1	0	0	1
K18829	1	0	0	0
K18918	0	1	1	0
K19076	1	0	0	0
K19114	1	0	0	0
K19115	1	0	0	0
K19116	1	0	0	0
K19134	1	0	0	0
K19138	0	0	0	1
K19139	0	1	0	1
K19140	0	1	0	1
K19141	1	0	0	0
K19142	1	0	0	0
K19157	1	0	0	0
K19158	1	0	0	0
K19159	1	0	0	0
K19180	0	1	0	0
K19302	1	1	1	1
K19339	0	0	1	0
K19342	0	0	1	0
K19710	1	1	1	1
K19804	1	1	1	1
K19997	1	0	0	0
K20074	0	0	0	1
K20444	1	1	1	1
K20466	1	1	0	1
K20810	1	1	1	1
K21006	0	0	0	1
K21007	0	0	0	1
K21008	0	0	0	1
K21009	0	0	0	1
K21010	0	0	0	1
K21011	0	0	0	1
K21012	0	0	0	1
K21029	0	0	0	1
K21498	1	0	1	0
K21601	0	0	1	0
K21990	1	1	1	0
K22226	1	1	1	1
K22227	1	1	1	1
K22405	1	1	1	1
K22451	1	1	0	1
