# Supplementary material for: Insights into ecological role of a new deltaproteobacterial order Candidatus Acidulodesulfobacterales by metagenomics and metatranscriptomics
Source: ISME J. 2019 Apr 8;13(8):2044–57. doi: 10.1038/s41396-019-0415-y (PMC6776010; doi:10.1038/s41396-019-0415-y)
Supplement: Supplementary file 5 — Supplementary Table 4 [file 41396_2019_415_MOESM5_ESM.xlsx]

## Sheet: Table S4
Table S4 The number of genes assigned to metabolic pathways and response to environmental stresses as shown in Fig. 3
Pathway		Gene	Product	EC number	KO	AP1	AP2	AP3	AP4
CO2 fixation	rTCA	ccsA	citryl-CoA synthetase large subunit	EC:6.2.1.18	K15232	1	1	1	1
		ccsB	citryl-CoA synthetase small subunit		K15233	1	1	1	1
		ccl	citryl-CoA lyase	EC:4.1.3.34	K15234	1	1	1	1
		acnA	aconitate hydratase	EC:4.2.1.3	K01681	1	1	1	1
		icd	isocitrate dehydrogenase	EC:1.1.1.42	K00031	1	1	1	1
		korA, oorA, oforA	2-oxoglutarate/2-oxoacid ferredoxin oxidoreductase subunit alpha	EC:1.2.7.3/ 1.2.7.11	K00174	1	1	1	1
		korB, oorB, oforB	2-oxoglutarate/2-oxoacid ferredoxin oxidoreductase subunit beta	EC:1.2.7.3/ 1.2.7.11	K00175	1	1	1	1
		korD, oorD	2-oxoglutarate ferredoxin oxidoreductase subunit delta	EC:1.2.7.3	K00176	1	1	1
		korC, oorC	2-oxoglutarate ferredoxin oxidoreductase subunit gamma	EC:1.2.7.3	K00177	1	1	1	1
		sucD	succinyl-CoA synthetase alpha subunit	EC:6.2.1.5	K01902	1	1	1	1
		sucC	succinyl-CoA synthetase beta subunit	EC:6.2.1.5	K01903	1	1	1	1
		sdhA, frdA	succinate dehydrogenase / fumarate reductase, flavoprotein subunit	EC:1.3.5.1/ 1.3.5.4	K00239	1	1	1	1
		sdhB, frdB	succinate dehydrogenase / fumarate reductase, iron-sulfur subunit	EC:1.3.5.1/ 1.3.5.4	K00240	1	1	1	1
		fumA	fumarate hydratase subunit alpha	EC:4.2.1.2	K01677	1	1	1	1
		fumB	fumarate hydratase subunit beta	EC:4.2.1.2	K01678	1	1	1	1
Nitrogen metabolism	Nitrogen fixation	nifD	nitrogenase molybdenum-iron protein alpha chain	EC:1.18.6.1	K02586	1	1	1	1
		nifK	nitrogenase molybdenum-iron protein beta chain	EC:1.18.6.1	K02591	1	1	1	1
		nifH	nitrogenase iron protein NifH		K02588	1	1	1	1
		nifU	nitrogen fixation protein NifU		K04488	1	1	1	1
		nifB	nitrogen fixation protein NifB		K02585	1	1	1	1
		nifV	homocitrate synthase NifV	EC:2.3.3.14	K02594	1	1	1	1
		nifE	nitrogenase molybdenum-cofactor synthesis protein N		K02587	1	1	1	1
		nifN	nitrogenase molybdenum-iron protein NifN		K02592	1	1	1	1
		nifX	nitrogen fixation protein NifX		K02596	1	1	1	1
		nifHD1	nitrogen regulatory protein PII 1		K02589	1	1	1	1
		nifHD2	nitrogen regulatory protein PII 2		K02590	1	1	1	1
		nifS, iscS	cysteine desulfurase	EC:2.8.1.7	K04487	2	2	2	2
	Denitrification	norB	nitric oxide reductase subunit B	EC:1.7.2.5	K04561			1
		nosZ	nitrous-oxide reductase	EC:1.7.2.4	K00376			1
	Urea metabolism	urtA	urea transport system substrate-binding protein		K11959	1
		urtB	urea transport system permease protein		K11960	1
		urtC	urea transport system permease protein		K11961	1
		urtD	urea transport system ATP-binding protein		K11962	1
		urtE	urea transport system ATP-binding protein		K11963	1
		ureA	urease gamma subunit	EC:3.5.1.5	K01430	1
		ureB	urease beta subunit	EC:3.5.1.5	K01429	1
		ureC	urease alpha subunit	EC:3.5.1.5	K01428	1
		ureD	urease accessory protein		K03190	1
		ureE	urease accessory protein		K03187	1
		ureF	urease accessory protein		K03188	1
		ureG	urease accessory protein		K03189	1
	Other related genes	amt	ammonium transporter		K03320	1	1	1	2
		glnA	glutamine synthetase	EC:6.3.1.2	K01915	1	1	1	1
		gltD	glutamate synthase (NADPH/NADH) small chain	EC:1.4.1.13	K00266	2	2	1	1
		hcp	hydroxylamine reductase	EC:1.7.99.1	K00378	1	1		1
Sulfur metabolism	Assimilatory sulfate redunction	sat	sulfate adenylyltransferase	EC:2.7.7.4	K00958	1	1	1	1
		cysNC	bifunctional enzyme CysN/CysC	EC:2.7.7.4/ 2.7.1.25	K00955	1		1	1
		cysC	adenylylsulfate kinase	EC:2.7.1.25	K00860		1
		cysH	phosphoadenosine phosphosulfate reductase	EC:1.8.4.8/ 1.8.4.10	K00390	1	1		1
	Dissimilatory sulfate reduction and oxidation	aprA	adenylylsulfate reductase, subunit A	EC:1.8.99.2	K00394	1	1	1	1
		aprB	adenylylsulfate reductase, subunit B	EC:1.8.99.2	K00395	1	1	1	1
		qmoA	quinone-modifying oxidoreductase, subunit QmoA		K16885	1	1	1	1
		qmoB	quinone-modifying oxidoreductase, subunit QmoB		K16886	1	1	1	1
		qmoC	quinone-modifying oxidoreductase, subunit QmoC		K16887	1	1	1	1
		dsrA	dissimilatory sulfite reductase alpha subunit	EC:1.8.99.5	K11180	1		1	1
		dsrB	dissimilatory sulfite reductase beta subunit	EC:1.8.99.5	K11181	1		1	1
		dsrN	cobyrinic acid a,c-diamide synthase			1		1	1
		dsrD	dissimilatory sulfite reductase D			1		1	1
		dsrL	glutamate synthase			1		1	1
		dsrC	sulfurtransferase	EC:2.8.1.-	K11179	1		1	1
		dsrM	nitrate reductase gamma subunit			1		1	1
		dsrK	(Fe-S)-binding protein			1		1	1
		dsrE	sulfurtransferase TusD	EC:2.8.1.-	K07235	1		1	1
		dsrF	sulfurtransferase TusC		K07236	1		1	1
		dsrH	sulfurtransferase TusB		K07237	1		1	1
	SOX system	soxA	sulfur-oxidizing protein SoxA		K17222	1		1
		soxB	sulfur-oxidizing protein SoxB	EC:3.1.6.20	K17224	1	1	2
		soxY	sulfur-oxidizing protein SoxY		K17226	2	1	1	1
		soxZ	sulfur-oxidizing protein SoxZ		K17227	1	1	1	1
	Other related genes	cysE	serine O-acetyltransferase	EC:2.3.1.30	K00640	1	1	1	1
		cysM	cysteine synthase B	EC:2.5.1.144	K12339	1	1	1	1
		sqr	sulfide:quinone oxidoreductase	EC:1.8.5.4	K17218	1	3	1	3
		ttrA	tetrathionate reductase subunit A		K08357		1	1
		ttrB	tetrathionate reductase subunit B		K08358		1	1
		doxA	thiosulfate dehydrogenase [quinone] small subunit	EC:1.8.5.2	K16936	1	1
		doxD	thiosulfate dehydrogenase [quinone] large subunit	EC:1.8.5.2	K16937	1	1	1	1
Iron metabolism	Fe(II) uptake	mntH	Mn(II)/Fe(II) transporters -NRAMP family			2	2	2	2
	Fe(III) uptake	fepA1	cyclic catecholate TonB-dependent receptor		K02014	3	3	1	1
		cirA1	linear catecholate TonB-dependent receptor		K02014			1
		cirA2	linear catecholate TonB-dependent receptor		K02014	2	1	1
		cirA4	linear catecholate TonB-dependent receptor		K02014		1
		tonB	periplasmic protein TonB		K03832	2	2	2	2
		exbB	biopolymer transport protein ExbB		K03561	2	2	2	2
		exbD	biopolymer transport protein ExbD		K03559	2	2	2	2
	Iron regulator	fur	Fur family transcriptional regulator, ferric uptake regulator		K03711		1		1
		perR	Fur family transcriptional regulator, peroxide stress response regulator		K09825				1
	Iron storage	bfr	bacterioferritin	EC:1.16.3.1	K03594	1	1	1	1
	Fe(II) oxidation	cyc1	cytochrome c552			4	6	5	4
		cyt572	cytochrome c572			1	1	1	1
		cyt579	cytochrome c579			1		1
		iro	iron oxidase						1
Glycolysis		pgm	phosphoglucomutase	EC:5.4.2.2	K01835	1
		glk	glucokinase	EC:2.7.1.2	K00845	1	1	1	1
		pgi	glucose-6-phosphate isomerase	EC:5.3.1.9	K01810	1	1	1	1
		pfkB	6-phosphofructokinase 2	EC:2.7.1.11	K16370				1
		fbaA	fructose-bisphosphate aldolase, class II	EC:4.1.2.13	K01624	1	1	1
		tpiA	triosephosphate isomerase (TIM)	EC:5.3.1.1	K01803	1	1	1	1
		gapA	glyceraldehyde 3-phosphate dehydrogenase	EC:1.2.1.12	K00134	1	1	1	1
		pgk	phosphoglycerate kinase	EC:2.7.2.3	K00927	1	1	1	1
		gpmI	2,3-bisphosphoglycerate-independent phosphoglycerate mutase	EC:5.4.2.12	K15633	1	1	1	1
		gpmB	probable phosphoglycerate mutase	EC:5.4.2.12	K15634	1		1	1
		apgM	2,3-bisphosphoglycerate-independent phosphoglycerate mutase	EC:5.4.2.12	K15635	1	1	1	1
		eno	enolase	EC:4.2.1.11	K01689		1		1
		pyk	pyruvate kinase	EC:2.7.1.40	K00873	1	1	1	1
Gluconeogenesis		pgi	glucose-6-phosphate isomerase	EC:5.3.1.9	K01810	1	1	1	1
		glpX	fructose-1,6-bisphosphatase II	EC:3.1.3.11	K02446	1	1	1	1
		fbaA	fructose-bisphosphate aldolase, class II	EC:4.1.2.13	K01624	1	1	1
		tpiA	triosephosphate isomerase (TIM)	EC:5.3.1.1	K01803	1	1	1	1
		gapA	glyceraldehyde 3-phosphate dehydrogenase	EC:1.2.1.12	K00134	1	1	1	1
		pgk	phosphoglycerate kinase	EC:2.7.2.3	K00927	1	1	1	1
		gpmI	2,3-bisphosphoglycerate-independent phosphoglycerate mutase	EC:5.4.2.12	K15633	1	1	1	1
		gpmB	probable phosphoglycerate mutase	EC:5.4.2.12	K15634	1		1	1
		apgM	2,3-bisphosphoglycerate-independent phosphoglycerate mutase	EC:5.4.2.12	K15635	1	1	1	1
		eno	enolase	EC:4.2.1.11	K01689		1		1
		pycA	pyruvate carboxylase subunit A	EC:6.4.1.1	K01959	2	2	1	2
		pycB	pyruvate carboxylase subunit B	EC:6.4.1.1	K01960	2	2	1	2
Pyruvate metabolism		porA	pyruvate ferredoxin oxidoreductase alpha subunit	EC:1.2.7.1	K00169	1	1	1	1
		porB	pyruvate ferredoxin oxidoreductase beta subunit	EC:1.2.7.1	K00170	1	1	1	1
		porD	pyruvate ferredoxin oxidoreductase delta subunit	EC:1.2.7.1	K00171	1	1	1	1
		porG	pyruvate ferredoxin oxidoreductase gamma subunit	EC:1.2.7.1	K00172	1	1	1	1
		ppdK	pyruvate, orthophosphate dikinase	EC:2.7.9.1	K01006	2	1	1	1
		pycA	pyruvate carboxylase subunit A	EC:6.4.1.1	K01959	2	2	1	2
		pycB	pyruvate carboxylase subunit B	EC:6.4.1.1	K01960	2	2	1	2
		lpd, pdhD	dihydrolipoamide dehydrogenase	EC:1.8.1.4	K00382	2	2	1	2
Acetyl-CoA metabolism		accA	acetyl-CoA carboxylase carboxyl transferase subunit alpha	EC:6.4.1.2/ 2.1.3.15	K01962	1	1	1	1
		accB	acetyl-CoA carboxylase biotin carboxyl carrier protein		K02160	1	1	1	1
		accC	acetyl-CoA carboxylase, biotin carboxylase subunit	EC:6.4.1.2/ 6.3.4.14	K01961	1	1	1	1
		accD	acetyl-CoA carboxylase carboxyl transferase subunit beta	EC:6.4.1.2/ 2.1.3.15	K01963	1	1	1	1
		leuA	2-isopropylmalate synthase	EC:2.3.3.13	K01649	2	2	2	2
		nifV	homocitrate synthase NifV	EC:2.3.3.14	K02594	1	1	1	1
Formate metabolism		fdoG, fdfH	formate dehydrogenase major subunit	EC:1.17.1.9	K00123	1	1	3	1
		fdoH	formate dehydrogenase iron-sulfur subunit		K00124	1	1	2	1
		fdoI	formate dehydrogenase subunit gamma		K00127			1
		fdhA	formate dehydrogenase (NADP+) alpha subunit	EC:1.17.1.10	K05299	1	1	1	1
		fdhB	formate dehydrogenase (NADP+) beta subunit	EC:1.17.1.10	K15022	1	1	1	1
Hydrogen metabolism		hydB	quinone-reactive Ni/Fe-hydrogenase large subunit	EC:1.12.5.1	K05922	1	1	1	1
		hydA	quinone-reactive Ni/Fe-hydrogenase small subunit	EC:1.12.5.1	K05927	1	1	1	1
		hypA	hydrogenase nickel incorporation protein HypA/HybF		K04651			1	1
		hypB	hydrogenase accessory protein		K04652	1	1	1	1
		hypC	hydrogenase assembly chaperone		K04653	1	1	1
		hypD	hydrogenase expression/formation protein		K04654	1	1	1
		hypE	hydrogenase expression/formation protein		K04655	1	1	1	2
		hypF	transcriptional regulatory protein		K04656	1	1	1	1
		hycl	hydrogenase 1 maturation protease	EC:3.4.23.-	K03605	2	1	1	1
		hyaC	Ni/Fe-hydrogenase 1 B-type cytochrome subunit		K03620	1	1	1	1
		hyfB	hydrogenase-4 component B	EC:1.-.-.-	K12137	1	1	2	1
		hyfE	hydrogenase-4 component E	EC:1.-.-.-	K12140	2	2	2	2
		hyfF	hydrogenase-4 component F	EC:1.-.-.-	K12141	2	2	2	2
Fermentation	Lactate fermentation	ldh	L-lactate dehydrogenase	EC:1.1.1.27	K00016	1	1	1	1
	Ethanol fermentation	adhP	alcohol dehydrogenase, propanol-preferring	EC:1.1.1.1	K13953	1	1	1	1
		ALDH	aldehyde dehydrogenase (NAD+)	EC:1.2.1.3	K00128	1	1
	Acetate fermentation	pta	phosphate acetyltransferase	EC:2.3.1.8	K00625	1	1
		ackA	acetate kinase	EC:2.7.2.1	K00925	1	1	1	1
		acyP	acylphosphatase	EC:3.6.1.7	K01512	1	1	1	1
		acs	acetyl-CoA synthetase	EC:6.2.1.1	K01895	1	1	1	1
Oxidative phosphorylation	Complex I	nuoA	NADH-quinone oxidoreductase subunit A	EC:1.6.5.3	K00330	1	1	1	1
		nuoB	NADH-quinone oxidoreductase subunit B	EC:1.6.5.3	K00331	1	1	1	1
		nuoC	NADH-quinone oxidoreductase subunit C	EC:1.6.5.3	K00332	1	1	1	1
		nuoD	NADH-quinone oxidoreductase subunit D	EC:1.6.5.3	K00333	1	1	1	1
		nuoH	NADH-quinone oxidoreductase subunit H	EC:1.6.5.3	K00337	1	1	1	1
		nuoI	NADH-quinone oxidoreductase subunit I	EC:1.6.5.3	K00338	1	1	1	1
		nuoJ	NADH-quinone oxidoreductase subunit J	EC:1.6.5.3	K00339	1	1	1	1
		nuoK	NADH-quinone oxidoreductase subunit K	EC:1.6.5.3	K00340	1	1	1	1
		nuoL	NADH-quinone oxidoreductase subunit L	EC:1.6.5.3	K00341	1	1	1	1
		nuoM	NADH-quinone oxidoreductase subunit M	EC:1.6.5.3	K00342	1	1	1	1
		nuoN	NADH-quinone oxidoreductase subunit N	EC:1.6.5.3	K00343	1	1	1	1
			NADH dehydrogenase	EC:1.6.99.3	K00356	1	1	1	1
	Complex II	sdhA	succinate dehydrogenase/fumarate reductase, flavoprotein subunit	EC:1.3.5.1/ 1.3.5.4	K00239	1	1	1	1
		sdhB	succinate dehydrogenase/fumarate reductase, iron-sulfur subunit	EC:1.3.5.1/ 1.3.5.4	K00240	1	1	1	1
	Complex III	petB	ubiquinol-cytochrome c reductase cytochrome b subunit	EC:1.10.2.2	K00412	1	2	2	1
		petC	menaquinol-cytochrome c reductase iron-sulfur subunit	EC:1.10.2.-	K03886	1	1	1	1
	Complex IV	coxB	cytochrome c oxidase subunit II	EC:1.9.3.1	K02275				2
		ccoN	cytochrome c oxidase cbb3-type subunit I	EC:1.9.3.1	K00404			1
		cydA	cytochrome bd ubiquinol oxidase subunit I	EC:1.10.3.14	K00425	1	1	1	1
		cydB	cytochrome bd ubiquinol oxidase subunit II	EC:1.10.3.14	K00426	1	1	1	1
	Complex V (F-type)	PMA1	H+-transporting ATPase	EC:3.6.3.6	K01535	1	1	1	1
		atpB	F-type H+-transporting ATPase subunit a	EC:3.6.3.14	K02108	1	1	1	1
		atpF	F-type H+-transporting ATPase subunit b	EC:3.6.3.14	K02109	2	2	2	2
		atpE	F-type H+-transporting ATPase subunit c	EC:3.6.3.14	K02110	1	1	1	1
		atpA	F-type H+-transporting ATPase subunit alpha	EC:3.6.3.14	K02111	1	1	1	1
		atpD	F-type H+-transporting ATPase subunit beta	EC:3.6.3.14	K02112	1	1	1	1
		atpH	F-type H+-transporting ATPase subunit delta	EC:3.6.3.14	K02113	1	1	1	1
		atpC	F-type H+-transporting ATPase subunit epsilon	EC:3.6.3.14	K02114	1	1	1	1
		atpG	F-type H+-transporting ATPase subunit gamma	EC:3.6.3.14	K02115	1	1	1	1
Transport		modA	molybdate transport system substrate-binding protein		K02020	2	1	2	1
		modB	molybdate transport system permease protein		K02018	1	1	1	1
		modC	molybdate transport system regulatory protein		K02019	1	1	1	1
		nixA	high-affinity nickel-transport protein		K07241	3		2	1
		ABC.PE.A	peptide/nickel transport system ATP-binding protein		K02031	1	1	1	1
		ABC.PE.A1	peptide/nickel transport system ATP-binding protein		K02032	1	1	1
		ABC.PE.P	peptide/nickel transport system permease protein		K02033	1	1	1	1
		ABC.PE.P1	peptide/nickel transport system permease protein		K02034	1	1	1	1
		ABC.PE.S	peptide/nickel transport system substrate-binding protein		K02035	1	1	1	1
Acid stress		TC.CPA1	monovalent cation:H+ antiporter, CPA1 family		K03316	1	1	1	1
		TC.SSS	solute:Na+ symporter, SSS family		K03307	1		1	1
		kdpA	K+-transporting ATPase ATPase A chain	EC:3.6.3.12	K01546	1	1	1	1
		kdpB	K+-transporting ATPase ATPase B chain	EC:3.6.3.12	K01547	1	1	1	1
		kdpC	K+-transporting ATPase ATPase C chain	EC:3.6.3.12	K01548	1	1	1	1
		kup	KUP system potassium uptake protein		K03549	1	2	1	1
		pstA	phosphate transport system permease protein		K02038	1	1	1	1
		pstB	phosphate transport system ATP-binding protein	EC:3.6.3.27	K02036	1	1	1	1
		pstC	phosphate transport system permease protein		K02037	1	1	1	1
		pstS	phosphate transport system substrate-binding protein		K02040	1	1	1	1
		pdaD	arginine decarboxylase	EC:4.1.1.19	K02626	1	1	1	1
		slc	sodium/hydrogen exchanger			1	1	1	1
Heavy metal stress		arsA	arsenite/tail-anchored protein-transporting ATPase	EC:3.6.3.16/ 3.6.3.-	K01551	1	1	1	1
		arsB	arsenical pump membrane protein		K03893	1	1	1	1
		arsC	arsenate reductase	EC:1.20.4.1	K03741	1	1	1
		arsR	ArsR family transcriptional regulator, arsenate/arsenite/antimonite-responsive transcriptional repressor		K03892	3	4	3	3
		merA	mercuric reductase	EC:1.16.1.1	K00520	1	1	1	1
		merR	MerR family transcriptional regulator, mercuric resistance operon regulatory protein		K08365	1	1	1	1
		merT	mercuric ion transport protein		K08363				1
		copB	Cu2+-exporting ATPase	EC:3.6.3.4	K01533	1	1	3	3
		cusA	Cu(I)/Ag(I) efflux system membrane protein CusA/SilA		K07787	1	1	1	1
		cusB	membrane fusion protein, Cu(I)/Ag(I) efflux system		K07798	2	2	2	2
		czcD	cobalt-zinc-cadmium efflux system protein		K16264	1	1	1	1
		TC.HAE1	hydrophobic/amphiphilic exporter-1 (mainly G- bacteria), HAE1 family		K03296	1	1	1
		acrA	membrane fusion protein, multidrug efflux system		K03585	1	1	1	1
		acrB	multidrug efflux pump		K18138			1	1
		ABC.CD.TX	HlyD family secretion protein		K02005	1	1	1	1
		tolC	outer membrane protein		K12340	2	1	2	2
		OZS1	C4-dicarboxylate transporter/malic acid transport protein			1	1	1	1
		cdf	cation diffusion facilitator family transporter			1	1	1	1
Oxidative stress		ahpC	peroxiredoxin (alkyl hydroperoxide reductase subunit C)	EC:1.11.1.15	K03386	1	1	1	1
		trxB	thioredoxin reductase (NADPH)	EC:1.8.1.9	K00384		1	1	1
		yhjA	cytochrome c551 peroxidase	EC:1.11.1.5	K00428		1
		prxQ	peroxiredoxin Q/BCP	EC:1.11.1.15	K03564		1
		trxA	thioredoxin 1		K03671	1	1	1	1
		tpx	thiol peroxidase, atypical 2-Cys peroxiredoxin	EC:1.11.1.15	K11065	1	1
		fprB	rubrerythrin		K19824	5	5	3	3
		rubB	rubredoxin	EC:1.18.1.1	K05297	2	2	2	2
