# Supplementary material for: Insights into ecological role of a new deltaproteobacterial order Candidatus Acidulodesulfobacterales by metagenomics and metatranscriptomics
Source: ISME J. 2019 Apr 8;13(8):2044–57. doi: 10.1038/s41396-019-0415-y (PMC6776010; doi:10.1038/s41396-019-0415-y)
Supplement: Supplementary file 6 — Supplementary Table 5 [file 41396_2019_415_MOESM6_ESM.xlsx]

## Sheet: Table S5
Table S5 The expression profile of genes assigned to metabolic pathways and response to the environmental stresses
Pathway		Gene	Product	EC number	KO	AP1						AP2						AP3						AP4
						S1	S2	S3	S4	S5		S1	S2	S3	S4	S5		S1	S2	S3	S4	S5		S1	S2	S3	S4	S5
CO2 fixation	rTCA	ccsA	citryl-CoA synthetase large subunit	EC:6.2.1.18	K15232	0.3733	0.2131	0.1094	0.7197	2.1814		0	1.3322	1.5858	6.5976	18.6014		0.509	1.492	8.0929	13.1652	0.6224		3.0881	28.6146	40.574	47.2328	10.67
		ccsB	citryl-CoA synthetase small subunit		K15233	0.1673	0.2626	0	0.3695	1.994		0	0.3963	2.2367	3.0109	19.89		0.3375	3.3786	7.886	8.5007	0.6117		3.5017	27.1615	28.0089	31.6911	7.1781
		ccl	citryl-CoA lyase	EC:4.1.3.34	K15234	0.1056	0.8293	0	1.0735	2.4818		0.4225	1.4928	3.1489	13.3023	27.9916		0	1.9219	10.5474	14.2025	0.502		1.5905	26.4725	26.1408	35.5129	4.297
		acnA	aconitate hydratase	EC:4.2.1.3	K01681	1.2396	0.6488	0	1.6144	2.1236		0.2175	0.5464	1.1214	2.0372	18.2045		1.7698	8.9202	12.0761	32.3613	1.8854		5.176	43.0623	38.408	55.5621	6.2302
		icd	isocitrate dehydrogenase	EC:1.1.1.42	K00031	0.9366	1.0505	0.2156	0.5321	1.6419		0.2012	0.5792	3.0797	4.978	16.2475		0.5417	5.5284	9.3826	18.4587	0.8515		2.7764	16.913	22.9617	32.162	9.1036
		korA, oorA, oforA	2-oxoglutarate/2-oxoacid ferredoxin oxidoreductase subunit alpha	EC:1.2.7.3/ 1.2.7.11	K00174	2.5341	3.8035	0	2.2065	3.7755		0.0745	2.2236	2.4019	9.0564	24.0724		0.7784	1.5716	10.5725	16.8051	1.0101		2.7802	37.0197	45.3961	92.7721	16.4341
		korB, oorB, oforB	2-oxoglutarate/2-oxoacid ferredoxin oxidoreductase subunit beta	EC:1.2.7.3/ 1.2.7.11	K00175	0.6593	0.5575	0	0.7171	1.6479		0.1014	1.115	1.3894	5.1993	15.0613		0.7126	1.2789	9.7607	16.8239	0.7825		3.0542	50.5152	48.6395	108.815	18.3524
		korD, oorD	2-oxoglutarate ferredoxin oxidoreductase subunit delta	EC:1.2.7.3	K00176	0.733	0	0	0.4318	1.1524		0.2381	1.1217	1.9185	4.7347	9.2133		0.4887	1.7265	9.0553	9.3926	0.8536		0	0	0	0	0
		korC, oorC	2-oxoglutarate ferredoxin oxidoreductase subunit gamma	EC:1.2.7.3	K00177	2.0616	0.8393	0	1.282	1.3338		0.1527	0.7194	1.9685	2.4966	20.7665		0.1519	0.954	3.0592	6.1742	0.5704		4.5812	40.1644	44.4154	81.7802	13.7377
		sucD	succinyl-CoA synthetase alpha subunit	EC:6.2.1.5	K01902	0.4345	0.1516	0	1.3226	1.3409		0.3836	4.5928	4.1722	13.9833	27.0706		0.866	0.3022	4.4966	9.9919	0.2858		7.5057	43.8943	41.3226	77.3416	14.0607
		sucC	succinyl-CoA synthetase beta subunit	EC:6.2.1.5	K01903	0.2173	0.3411	0	0.48	1.284		0.1448	0.1137	1.4587	5.3118	13.8897		0.6156	1.6488	4.4343	6.3997	0.525		1.8467	15.5788	35.1827	32.2866	9.2472
		sdhA, frdA	succinate dehydrogenase / fumarate reductase, flavoprotein subunit	EC:1.3.5.1/ 1.3.5.4	K00239	1.2085	0.3163	0	0.4005	1.3546		0.9819	2.4116	2.7182	11.6145	45.1063		1.2589	7.6302	13.3071	22.3835	1.3458		8.7462	73.3244	59.7343	71.7166	10.9623
		sdhB, frdB	succinate dehydrogenase / fumarate reductase, iron-sulfur subunit	EC:1.3.5.1/ 1.3.5.4	K00240	0.4641	0.3975	0.136	0.1864	1.1865		1.561	6.0948	3.3991	15.3609	57.5204		0.931	8.771	14.9331	39.191	1.848		13.3741	133.423	112.036	147.569	15.3953
		fumA	fumarate hydratase subunit alpha	EC:4.2.1.2	K01677	1.0537	0	0	0.5321	1.5601		0.3011	0.4727	1.2936	2.3501	14.3565		4.2147	6.303	20.8596	40.2616	1.6741		6.6733	29.9392	53.4426	67.3096	6.5472
		fumB	fumarate hydratase subunit beta	EC:4.2.1.2	K01678	0.3005	0.2359	0	1.1287	1.5355		0	0.7078	3.3897	9.1622	12.0606		1.4789	6.6181	27.7617	31.4961	1.6533		3.6062	26.7793	44.9134	53.7783	9.8558
Nitrogen metabolism	Nitrogen fixation	nifD	nitrogenase molybdenum-iron protein alpha chain	EC:1.18.6.1	K02586	0.1173	0	0.0945	0.2851	1.8803		0	0.829	1.3706	3.7583	21.6156		0.176	1.4738	2.174	8.9941	0.4662		2.1411	28.5082	26.1829	61.4812	13.1415
		nifK	nitrogenase molybdenum-iron protein beta chain	EC:1.18.6.1	K02591	0.059	0.3708	0	0.3652	1.4384		0	0.8342	1.6646	5.6078	19.4988		0.0593	1.6289	1.4328	8.0151	0.4763		1.1559	21.9208	23.7845	48.9547	7.7765
		nifH	nitrogenase iron protein NifH		K02588	0.2907	0.6846	0	0.2569	1.4555		0	0.6823	0.9335	4.8638	15.1632		0	0.1532	0.1572	1.3364	0.4942		1.6644	12.5291	17.2745	36.5543	6.2251
		nifU	nitrogen fixation protein NifU		K04488	28.3812	59.0746	3.0387	40.4128	20.4399		4.7145	54.4849	31.9063	275.307	369.747		23.8553	88.5379	133.855	555.197	22.367		1724.18	19224	7950.6	14283.2	825.337
		nifB	nitrogen fixation protein NifB		K02585	0	0.1379	0	1.0476	0.8973		0	0.6185	2.0452	6.5365	14.7552		0.0901	1.6263	1.0884	5.0537	0.4247		2.8737	24.8538	39.3965	84.9734	11.6331
		nifV	homocitrate synthase NifV	EC:2.3.3.14	K02594	0.1471	0	0	0.065	0.681		0	0	0.4741	0.2925	8.6408		0.1487	0.0584	1.078	1.281	0.4999		1.1831	12.6557	24.9021	21.6291	5.9544
		nifE	nitrogenase molybdenum-cofactor synthesis protein N		K02587	0.3738	1.2718	0.1004	1.0461	1.6052		0	0.587	0.9537	3.7714	13.0269		0	0.2915	0.3989	5.7702	0.427		1.4576	22.45	19.7398	45.6604	7.9149
		nifN	nitrogenase molybdenum-iron protein NifN		K02592	0.0297	2.7517	0	3.0711	1.2037		0	0.2769	0.7104	2.3896	11.7469		0.0652	2.0474	1.7333	10.8023	0.4441		1.2149	22.7942	20.7309	45.4775	6.8617
		nifX	nitrogen fixation protein NifX		K02596	0	0	0	0.5912	1.1881		0	0	0	2.2663	14.5299		0	0.513	0	1.0587	0.5517		1.4789	34.003	26.2128	43.3141	11.7723
		nifHD1	nitrogen regulatory protein PII 1		K02589	0.2578	0.2024	0	0	0.9906		0.1289	0.4048	0.6231	3.7588	9.5012		0	0.8325	0.2136	3.6309	0.2547		1.0603	12.2789	20.0755	31.8586	5.788
		nifHD2	nitrogen regulatory protein PII 2		K02590	0	0.6303	0	0	1.3498		0.2021	0.3174	3.2573	38.8542	15.4485		0.8264	1.9465	2.4969	13.4197	0.7218		2.8925	24.007	21.806	40.259	11.4044
		nifS, iscS	cysteine desulfurase	EC:2.8.1.7	K04487	19.0515	12.2578	0.8003	37.8546	10.5544		10.6984	55.8798	64.1846	339.077	400.005		34.5838	166.743	253.635	699.589	31.5049		384.473	6949.2	4398.11	7152.96	209.426
	Denitrification	norB	nitric oxide reductase subunit B	EC:1.7.2.5	K04561	0	0	0	0	0		0	0	0	0	0		2.0889	2.7576	4.6468	13.1506	1.6404		0	0	0	0	0
		nosZ	nitrous-oxide reductase	EC:1.7.2.4	K00376	0	0	0	0	0		0	0	0	0	0		3.3094	63.4361	80.3911	287.322	7.515		0	0	0	0	0
	Urea metabolism	urtA	urea transport system substrate-binding protein		K11959	0.1965	0.1543	0	0.2315	1.7448		0	0	0	0	0		0	0	0	0	0		0	0	0	0	0
		urtB	urea transport system permease protein		K11960	0.4621	0	0	0.4901	1.4208		0	0	0	0	0		0	0	0	0	0		0	0	0	0	0
		urtC	urea transport system permease protein		K11961	0	0	0	0.211	1.2375		0	0	0	0	0		0	0	0	0	0		0	0	0	0	0
		urtD	urea transport system ATP-binding protein		K11962	0	0	0.3579	0.8342	0.8924		0	0	0	0	0		0	0	0	0	0		0	0	0	0	0
		urtE	urea transport system ATP-binding protein		K11963	0	0	0	0.107	1.1107		0	0	0	0	0		0	0	0	0	0		0	0	0	0	0
		ureA	urease gamma subunit	EC:3.5.1.5	K01430	0	0	0	0.2459	1.2635		0	0	0	0	0		0	0	0	0	0		0	0	0	0	0
		ureB	urease beta subunit	EC:3.5.1.5	K01429	0.2284	0	0	0.2019	1.257		0	0	0	0	0		0	0	0	0	0		0	0	0	0	0
		ureC	urease alpha subunit	EC:3.5.1.5	K01428	0.2207	0.077	0.079	0.91	1.8288		0	0	0	0	0		0	0	0	0	0		0	0	0	0	0
		ureD	urease accessory protein		K03190	0.0989	0	0	0	0.7864		0	0	0	0	0		0	0	0	0	0		0	0	0	0	0
		ureE	urease accessory protein		K03187	0	0.2941	0	0	0.8017		0	0	0	0	0		0	0	0	0	0		0	0	0	0	0
		ureF	urease accessory protein		K03188	0.0611	0	0	0.1619	1.1204		0	0	0	0	0		0	0	0	0	0		0	0	0	0	0
		ureG	urease accessory protein		K03189	0.6787	0.5329	0	1.5594	1.5886		0	0	0	0	0		0	0	0	0	0		0	0	0	0	0
	Other related genes	amt	ammonium transporter		K03320	0.1903	0.0996	0	0.5325	1.2575		0	1.1951	0.6132	5.5772	18.7631		0.3067	0.6743	1.3346	6.3162	0.718		3.577	25.0763	27.9596	44.5839	13.9407
		glnA	glutamine synthetase	EC:6.3.1.2	K01915	4.176	8.8054	0.3845	6.4845	4.2152		0.0597	2.2014	2.259	13.4435	23.0092		0.2983	2.6697	5.6716	17.5029	0.6878		9.6644	111.942	85.4584	149.882	24.3952
		gltD	glutamate synthase (NADPH/NADH) small chain	EC:1.4.1.13	K00266	0.6287	1.9237	0	1.0154	2.6394		0.6165	2.3505	4.3378	23.4669	36.2005		3.5846	15.0247	32.8861	73.5732	2.5399		2.411	19.0692	40.7202	39.0088	6.1041
		hcp	hydroxylamine reductase	EC:1.7.99.1	K00378	27.5852	0.729	0.3937	6.5424	10.2603		20.7053	16.2754	32.8493	424.383	847.465		0	0	0	0	0		65.5627	341.058	222.938	451.05	76.3529
Sulfur metabolism	Assimilatory sulfate redunction	sat	sulfate adenylyltransferase	EC:2.7.7.4	K00958	0.2748	0.3236	0	0.1821	1.3741		0	0.4315	0.8303	2.9749	17.0887		1.3429	15.518	31.1277	61.4992	1.6782		8.4364	71.4802	105.201	133.588	24.2042
		cysNC	bifunctional enzyme CysN/CysC	EC:2.7.7.4/ 2.7.1.25	K00955	0	0	0.4271	0.2343	0.3241		0	0	0	0	0		0.3512	3.3091	3.2543	4.9662	0.5368		0.4132	7.4616	8.8778	8.6421	8.7939
		cysC	adenylylsulfate kinase	EC:2.7.1.25	K00860	0	0	0	0	0		0	0.3309	0.2264	0.9312	11.927		0	0	0	0	0		0	0	0	0	0
		cysH	phosphoadenosine phosphosulfate reductase	EC:1.8.4.8/ 1.8.4.10	K00390	0.2252	0.0544	0	0.1531	0.9562		0.1302	0.2301	1.5215	12.9478	12.7113		0	0	0	0	0		1.7951	12.1088	28.689	30.6583	4.3035
	Dissimilatory sulfate reduction and oxidation	aprA	adenylylsulfate reductase, subunit A	EC:1.8.99.2	K00394	1.0504	0.9965	0.141	1.5858	3.2377		0.0438	2.2335	2.2215	6.5365	21.785		1.7916	14.8556	33.5174	81.5791	2.019		18.776	229.229	228.605	279.793	47.0026
		aprB	adenylylsulfate reductase, subunit B	EC:1.8.99.2	K00395	0.1938	0	0	0.1712	1.7771		0.1938	2.5864	2.0296	6.3362	17.5172		0.5813	3.6514	10.1482	26.8859	0.6601		6.5886	68.6156	96.486	94.0151	27.5368
		qmoA	quinone-modifying oxidoreductase, subunit QmoA		K16885	0.0649	0.7642	0.2091	0.3728	1.2186		0.176	0.7829	1.0398	2.8771	12.6343		0.3245	1.8851	6.1693	8.6306	0.4591		4.4879	46.3167	56.753	51.8461	13.1113
		qmoB	quinone-modifying oxidoreductase, subunit QmoB		K16886	0.6394	0.7662	0.0542	1.5464	1.834		0.0729	1.2394	0.7044	2.4466	15.7831		0.3271	3.5959	9.6645	16.206	0.7905		4.4029	66.669	64.0584	71.6029	15.4778
		qmoC	quinone-modifying oxidoreductase, subunit QmoC		K16887	0.0349	0.2195	0	0.0618	0.7509		0	0.1005	0.1031	0.4808	12.0693		0.1437	1.3541	5.0951	6.2236	0.4896		6.8073	79.9976	67.6815	85.7244	11.6444
		dsrA	dissimilatory sulfite reductase alpha subunit	EC:1.8.99.5	K11180	0.745	0.3342	0	0.627	3.7431		0	0	0	0	0		1.4789	8.4593	20.2553	47.7949	1.2793		11.1827	76.4614	96.9968	140.73	23.0884
		dsrB	dissimilatory sulfite reductase beta subunit	EC:1.8.99.5	K11181	0.9702	1.9501	0	1.9892	4.8404		0	0	0	0	0		1.2031	12.4928	17.8855	76.3449	1.7423		94.1913	984.859	808.663	1336.1	120.034
		dsrN	cobyrinic acid a,c-diamide synthase			0.2275	0	0	0.0503	1.2221		0	0	0	0	0		0.3434	0.0899	0.8299	0.6827	0.3199		7.3214	17.1779	49.0117	68.9471	7.4512
		dsrD	dissimilatory sulfite reductase D			0.1756	0.5515	0	0.6208	2.8222		0	0	0	0	0		0.3649	3.1515	10.8781	41.7611	1.2111		40.3691	363.579	294.584	482.475	40.5083
		dsrL	glutamate synthase			1.6021	1.3159	0	1.1544	5.1708		0	0	0	0	0		1.3286	11.2427	27.6734	74.2319	2.063		37.5464	582.265	463.827	645.496	81.5228
		dsrC	sulfurtransferase	EC:2.8.1.-	K11179	0.3697	0.7741	0	0.7624	3.0353		0	0	0	0	0		0.3697	9.2886	15.4894	81.6807	0.5812		155.403	1522.75	1014.36	1479.51	101.975
		dsrM	nitrate reductase gamma subunit			0.0542	0	0	0.6711	1.0612		0	0	0	0	0		0.4978	0.8685	3.0303	7.9185	0.3671		0.9956	9.38	17.0233	14.4684	3.4493
		dsrK	(Fe-S)-binding protein			0.1131	0.0888	0	0.6245	2.222		0	0	0	0	0		0.4815	5.5596	10.5889	30.2127	0.9054		4.3904	41.8971	57.0978	85.1561	16.1694
		dsrE	sulfurtransferase TusD	EC:2.8.1.-	K07235	1.4409	0.3771	0	0.5306	1.3214		0	0	0	0	0		0.1201	0.7542	0.9674	2.9712	0.3146		2.2815	17.1581	35.2151	37.8831	10.8023
		dsrF	sulfurtransferase TusC		K07236	0	0	0	0	1.8698		0	0	0	0	0		0.3372	0.1765	0.9055	5.4628	0.3141		6.856	57.7102	68.096	103.694	15.6278
		dsrH	sulfurtransferase TusB		K07237	0.7025	0.2206	0	1.2415	1.9878		0	0	0	0	0		0.9834	2.8679	6.1123	13.5329	0.1963		6.7436	87.1388	65.8774	114.222	14.651
	SOX system	soxA	sulfur-oxidizing protein SoxA		K17222	0.4561	0.8595	0	0.645	4.0636		0	0	0	0	0		1.3479	5.2913	12.6975	18.5545	0.6339		0	0	0	0	0
		soxB	sulfur-oxidizing protein SoxB	EC:3.1.6.20	K17224	0.4235	1.5255	0	0.8145	4.3121		0.025	0.3135	0.0402	0.6616	11.2985		55.8801	171.777	165.887	356.055	49.6597		0	0	0	0	0
		soxY	sulfur-oxidizing protein SoxY		K17226	0.6423	3.5215	0	4.4921	7.1542		0	0	0.2408	0.6604	7.4537		0.8831	12.1017	16.6877	42.8511	0.589		10.8195	111.697	70.1267	225.12	29.7737
		soxZ	sulfur-oxidizing protein SoxZ		K17227	1.0218	0.8022	0	0.9029	5.5552		0.2554	0	0.8232	0	4.1274		0	0.2005	5.9683	8.8037	0.1116		27.7151	98.0688	79.6456	117.947	23.1355
	Other related genes	cysE	serine O-acetyltransferase	EC:2.3.1.30	K00640	0.8117	0.1961	0.4025	2.0968	0.9816		0.7057	0.4029	0.827	3.685	16.4616		5.6679	15.0541	22.5411	118.56	2.2856		64.0952	418.64	402.377	669.635	21.0578
		cysM	cysteine synthase B	EC:2.5.1.144	K12339	0.2651	0	0.0712	0.1952	1.4123		0.5285	5.4632	1.8451	11.0144	19.9483		0.4027	0.8431	4.5421	8.6197	0.5627		5.0721	27.6284	33.4873	28.8372	7.966
		sqr	sulfide:quinone oxidoreductase	EC:1.8.5.4	K17218	0	1.2428	0	0.1749	0.8987		2.6838	11.1242	12.1144	57.84	115.389		0.5176	13.9329	12.2128	39.6968	2.0666		216.337	7067.32	3210.73	2902.31	158.584
		ttrA	tetrathionate reductase subunit A		K08357	0	0	0	0	0		0.0813	6.148	2.6415	11.0267	31.6147		3.2837	22.4521	33.4886	92.4549	2.3525		0	0	0	0	0
		ttrB	tetrathionate reductase subunit B		K08358	0	0	0	0	0		0	4.0425	2.1335	13.163	24.0078		1.0009	6.2864	5.0175	30.5964	1.2886		0	0	0	0	0
		doxA	thiosulfate dehydrogenase [quinone] small subunit	EC:1.8.5.2	K16936	0.1996	0.3134	0.1286	1.8694	2.3216		0.8856	4.5512	4.1514	27.748	46.7968		0	0	0	0	0		0	0	0	0	0
		doxD	thiosulfate dehydrogenase [quinone] large subunit	EC:1.8.5.2	K16937	0	0	0	0	0.4538		0	0	1.0854	0.7653	7.5472		0	0	0	0.6035	0.2727		0.3903	1.532	3.773	4.742	2.1985
Iron metabolism	Fe(II) uptake	mntH	Mn(II)/Fe(II) transporters -NRAMP family			0.0626	0	0	0.6475	2.33		0.0311	0.7091	1.1301	5.2827	30.5906		1.6398	3.3746	14.5892	33.8412	1.6805		43.6148	214.084	199.267	233.963	23.7122
	Fe(III) uptake	fepA1	cyclic catecholate TonB-dependent receptor		K02014	0.1562	0.2181	0	1.3669	3.9575		0.2013	0.8141	1.2306	4.8423	47.8099		0.7557	2.2923	3.3764	8.0594	4.9352		1.0992	3.8296	4.179	11.0039	6.2103
		cirA1	linear catecholate TonB-dependent receptor		K02014	0	0	0	0	0		0	0	0	0	0		0.0689	0.0811	0.2219	0.1826	0.4451		0	0	0	0	0
		cirA2	linear catecholate TonB-dependent receptor		K02014	0.1661	0.1091	0	0.2059	1.9963		0	0	0	2.0692	8.8961		0	0.1118	0.2869	0.3147	0.4075		0	0	0	0	0
		cirA4	linear catecholate TonB-dependent receptor		K02014	0	0	0	0	0		0.0684	0.3762	0.2757	0.3781	11.8939		0	0	0	0	0		0	0	0	0	0
		tonB	periplasmic protein TonB		K03832	0.4421	0.3616	0	0.7648	1.853		0.2108	0.5103	1.1954	3.7405	28.2586		1.0927	1.0622	2.5348	5.564	1.0024		10.907	80.7323	62.6661	88.1836	11.8465
		exbB	biopolymer transport protein ExbB		K03561	0.8991	0.2173	0	0.7679	1.8534		0	0.3573	0.8646	5.495	32.4329		1.8872	1.0732	3.3789	9.9311	1.0122		3.8406	12.1817	32.9471	28.3048	10.8663
		exbD	biopolymer transport protein ExbD		K03559	2.0829	0.1646	0	2.2099	2.2758		0.2081	0	0.6758	3.9933	18.5651		1.1588	0	0.8511	0.744	0.512		2.6299	12.262	36.5378	28.8609	9.2
	Iron regulator	fur	Fur family transcriptional regulator, ferric uptake regulator		K03711	0	0	0	0	0		0	0	0	0	0		0	0	0	0	0		5.9402	8.4392	5.6216	12.5821	3.5082
		perR	Fur family transcriptional regulator, peroxide stress response regulator		K09825	0	0	0	0	0		3.1426	4.2089	13.2553	64.9362	45.0296		0	0	0	0	0		14.9272	6.0666	9.0553	18.1576	3.4664
	Iron storage	bfr	bacterioferritin	EC:1.16.3.1	K03594	5.8916	11.6707	0	6.8085	4.829		5.3477	8.5395	14.1672	49.3415	153.88		12.1579	28.8483	37.15	109.59	6.4184		42.7778	867.287	419.389	824.913	29.1818
	Iron oxidation	cyc1	cytochrome c552			4.205	8.1597	0.5714	10.0257	15.4549		9.8886	82.4554	54.4608	449.962	284.837		9.4946	32.7714	102.127	177.887	4.97		82.5643	1213.56	750.939	1394.86	58.2455
		cyt572	cytochrome c572			6.4048	4.3101	0.2854	13.6935	13.0336		9.1968	54.3095	50.2316	236.044	373.882		35.0211	381.696	389.351	1660.97	43.3305		190.122	3828.16	2052.65	2847.1	146.22
		cyt579	cytochrome c579			0.4047	0.7263	0	1.7882	1.4492		0	0	0	0	0		7.167	11.0302	21.95	67.4043	4.7921		0	0	0	0	0
		iro	iron oxidase			0	0	0	0	0		0	0	0	0	0		0	0	0	0	0		1.1708	5.9747	3.773	8.7943	2.0962
Glycolysis		pgm	phosphoglucomutase	EC:5.4.2.2	K01835	1.2494	3.9637	0.2465	6.8499	3.7903		0	0	0	0	0		0	0	0	0	0		0	0	0	0	0
		glk	glucokinase	EC:2.7.1.2	K00845	0.4188	1.1359	0	1.4131	1.7159		0.0844	0	1.2237	1.0439	19.0285		0.4712	1.2106	4.8313	8.6681	0.6584		1.2772	20.6774	23.7738	54.7215	5.239
		pgi	glucose-6-phosphate isomerase	EC:5.3.1.9	K01810	1.1785	2.2888	0	1.6718	1.934		0.1861	1.5097	1.2494	4.1659	14.963		0.2708	0.8031	1.2604	2.4725	0.3311		2.0825	25.2817	21.1358	22.8533	6.0267
		pfkB	6-phosphofructokinase 2	EC:2.7.1.11	K16370	0	0	0	0	0		0	0	0	0	0		0	0	0	0	0		0.5404	0.8485	3.1926	2.8651	5.3172
		fbaA	fructose-bisphosphate aldolase, class II	EC:4.1.2.13	K01624	1.0035	1.719	0.147	4.2729	3.2111		1.3228	6.5179	9.0406	45.8324	41.2178		7.6838	46.5483	45.7162	164.897	7.9183		0	0	0	0	0
		tpiA	triosephosphate isomerase (TIM)	EC:5.3.1.1	K01803	0.4746	0.7453	0	0.2517	1.0115		0.0807	0.7607	0.3903	1.4984	10.3453		0.1064	0.5014	2.6583	2.2103	0.3068		5.3419	41.4367	46.3956	60.3307	7.1477
		gapA	glyceraldehyde 3-phosphate dehydrogenase	EC:1.2.1.12	K00134	0.7897	0.3916	0	0.9918	0.9003		0.1663	2.7412	5.3582	31.957	25.5067		2.1614	17.2307	35.8328	125.477	2.2653		12.345	142.479	73.2061	90.1775	11.3412
		pgk	phosphoglycerate kinase	EC:2.7.2.3	K00927	0.3478	0.3276	0	0.1844	1.1359		0.0682	1.0709	1.6484	10.969	14.3553		0.7594	1.4093	6.0628	14.0322	0.8623		5.2684	66.3436	44.9437	82.2221	9.0946
		gpmI	2,3-bisphosphoglycerate-independent phosphoglycerate mutase	EC:5.4.2.12	K15633	0.2717	0.2987	0	0.7204	0.7785		0.1089	0.2565	0.5265	2.3339	13.9827		0.3819	0.2142	4.2639	6.5814	0.6338		1.0891	11.1585	22.5944	24.9031	6.2019
		gpmB	probable phosphoglycerate mutase	EC:5.4.2.12	K15634	0.0943	0	0	0	1.0706		0	0	0	0	0		1.1708	0.6128	0.7861	3.4487	0.2556		4.9312	114.393	66.7155	64.9551	3.6405
		apgM	2,3-bisphosphoglycerate-independent phosphoglycerate mutase	EC:5.4.2.12	K15635	0.1354	0	0	0.4787	1.0112		0.2708	2.4453	0.7637	2.0044	20.1946		0.1361	0.6944	2.5215	6.7639	0.7665		4.014	26.9212	31.573	35.4127	11.5753
		eno	enolase	EC:4.2.1.11	K01689	0	0	0	0	0		0	0.4066	0.2086	1.602	16.4832		0	0	0	0	0		12.3982	90.1734	87.7886	101.069	13.2997
		pyk	pyruvate kinase	EC:2.7.1.40	K00873	0.1062	0.2919	0.1712	0.3755	0.6727		0	0.1794	0	0.8075	11.3827		2.2921	11.1784	11.7754	47.3265	1.5262		18.906	155.328	146.663	210.336	12.0596
Gluconeogenesis		pgi	glucose-6-phosphate isomerase	EC:5.3.1.9	K01810	1.1785	2.2888	0	1.6718	1.934		0.1861	1.5097	1.2494	4.1659	14.963		0.2708	0.8031	1.2604	2.4725	0.3311		2.0825	25.2817	21.1358	22.8533	6.0267
		glpX	fructose-1,6-bisphosphatase II	EC:3.1.3.11	K02446	1.5414	1.8672	0.071	6.4607	2.7388		0.4845	2.9045	2.5548	10.3916	36.0654		1.4093	6.708	14.5481	32.3425	1.6079		17.3963	264.172	179.19	310.659	16.6787
		fbaA	fructose-bisphosphate aldolase, class II	EC:4.1.2.13	K01624	1.0035	1.719	0.147	4.2729	3.2111		1.3228	6.5179	9.0406	45.8324	41.2178		7.6838	46.5483	45.7162	164.897	7.9183		0	0	0	0	0
		tpiA	triosephosphate isomerase (TIM)	EC:5.3.1.1	K01803	0.4746	0.7453	0	0.2517	1.0115		0.0807	0.7607	0.3903	1.4984	10.3453		0.1064	0.5014	2.6583	2.2103	0.3068		5.3419	41.4367	46.3956	60.3307	7.1477
		gapA	glyceraldehyde 3-phosphate dehydrogenase	EC:1.2.1.12	K00134	0.7897	0.3916	0	0.9918	0.9003		0.1663	2.7412	5.3582	31.957	25.5067		2.1614	17.2307	35.8328	125.477	2.2653		12.345	142.479	73.2061	90.1775	11.3412
		pgk	phosphoglycerate kinase	EC:2.7.2.3	K00927	0.3478	0.3276	0	0.1844	1.1359		0.0682	1.0709	1.6484	10.969	14.3553		0.7594	1.4093	6.0628	14.0322	0.8623		5.2684	66.3436	44.9437	82.2221	9.0946
		gpmI	2,3-bisphosphoglycerate-independent phosphoglycerate mutase	EC:5.4.2.12	K15633	0.2717	0.2987	0	0.7204	0.7785		0.1089	0.2565	0.5265	2.3339	13.9827		0.3819	0.2142	4.2639	6.5814	0.6338		1.0891	11.1585	22.5944	24.9031	6.2019
		gpmB	probable phosphoglycerate mutase	EC:5.4.2.12	K15634	0.0943	0	0	0	1.0706		0	0	0	0	0		1.1708	0.6128	0.7861	3.4487	0.2556		4.9312	114.393	66.7155	64.9551	3.6405
		apgM	2,3-bisphosphoglycerate-independent phosphoglycerate mutase	EC:5.4.2.12	K15635	0.1354	0	0	0.4787	1.0112		0.2708	2.4453	0.7637	2.0044	20.1946		0.1361	0.6944	2.5215	6.7639	0.7665		4.014	26.9212	31.573	35.4127	11.5753
		eno	enolase	EC:4.2.1.11	K01689	0	0	0	0	0		0	0.4066	0.2086	1.602	16.4832		0	0	0	0	0		12.3982	90.1734	87.7886	101.069	13.2997
		pycA	pyruvate carboxylase subunit A	EC:6.4.1.1	K01959	1.9265	0.7923	0	3.6913	3.4288		0.592	3.8095	12.9693	53.1784	37.303		1.2127	4.0405	17.777	31.1824	0.9765		8.9693	72.8968	114.35	162.798	21.5815
		pycB	pyruvate carboxylase subunit B	EC:6.4.1.1	K01960	3.6658	1.9064	0.0704	3.2564	4.9745		0.1327	3.3211	8.891	44.8977	50.8591		1.4579	3.2952	12.8497	22.8983	0.6637		14.9727	185.763	141.1	212.712	35.1963
Pyruvate metabolism		porA	pyruvate ferredoxin oxidoreductase alpha subunit	EC:1.2.7.1	K00169	0.8624	0.677	0	1.3336	1.4248		0.2134	1.7872	4.1265	36.6492	29.5238		2.9104	11.6791	32.481	66.0465	1.8704		59.7178	283.965	542.451	796.305	24.1017
		porB	pyruvate ferredoxin oxidoreductase beta subunit	EC:1.2.7.1	K00170	3.9412	2.4026	0.1494	1.4341	4.0092		4.0803	12.5956	20.9946	91.6205	53.7069		1.5506	14.2397	34.2982	55.6412	1.7072		63.8085	334.67	562.323	789.358	23.9747
		porD	pyruvate ferredoxin oxidoreductase delta subunit	EC:1.2.7.1	K00171	0.1377	0.8651	0	0.2434	0.8902		0.2755	0.8651	5.1047	19.9621	19.3441		0.7982	0.5014	2.058	6.7721	0.1952		35.2825	315.364	537.66	669.166	18.7962
		porG	pyruvate ferredoxin oxidoreductase gamma subunit	EC:1.2.7.1	K00172	1.561	0.2334	0	1.4452	1.701		0.8091	2.4255	6.4004	33.9963	31.1839		3.1056	1.045	8.6979	12.0887	1.0591		92.0589	406.493	698.451	665.208	23.5465
		ppdK	pyruvate, orthophosphate dikinase	EC:2.7.9.1	K01006	0.5833	0.9721	0	0.978	4.1528		0	0.5478	1.3287	2.9007	16.9572		0.5245	3.5936	12.2667	15.5053	0.8245		3.2945	38.3757	43.2859	51.7195	11.3381
		pycA	pyruvate carboxylase subunit A	EC:6.4.1.1	K01959	1.9265	0.7923	0	3.6913	3.4288		0.592	3.8095	12.9693	53.1784	37.303		1.2127	4.0405	17.777	31.1824	0.9765		8.9693	72.8968	114.35	162.798	21.5815
		pycB	pyruvate carboxylase subunit B	EC:6.4.1.1	K01960	3.6658	1.9064	0.0704	3.2564	4.9745		0.1327	3.3211	8.891	44.8977	50.8591		1.4579	3.2952	12.8497	22.8983	0.6637		14.9727	185.763	141.1	212.712	35.1963
		lpd, pdhD	dihydrolipoamide dehydrogenase	EC:1.8.1.4	K00382	0.2623	0.5026	0	0.4103	2.3759		0.4513	3.6344	5.1656	21.4467	45.9583		0.9659	2.1141	6.4613	16.8644	0.588		33.4552	395.374	317.553	335.536	18.5942
Acetyl-CoA metabolism		accA	acetyl-CoA carboxylase carboxyl transferase subunit alpha	EC:6.4.1.2/ 2.1.3.15	K01962	0.5187	1.0861	0	0.1528	1.85		0.1719	0.5397	0.1385	2.2401	16.1731		0.5252	1.9243	2.3978	6.3431	0.5734		7.0469	301.843	123.253	136.728	12.8081
		accB	acetyl-CoA carboxylase biotin carboxyl carrier protein		K02160	1.27	1.6203	0	0.491	1.5252		0.3193	1.8802	2.7012	6.2783	14.5991		0.9091	4.8014	8.9222	32.0611	1.2704		7.9231	41.0427	32.9045	51.3221	8.1043
		accC	acetyl-CoA carboxylase, biotin carboxylase subunit	EC:6.4.1.2/ 6.3.4.14	K01961	0.2503	0.2457	0.1008	0.7466	1.2462		0.2481	0.487	2.1489	4.0289	14.1125		0.44	0.839	3.5958	4.5273	0.571		4.9031	51.9186	48.3659	71.0209	10.5521
		accD	acetyl-CoA carboxylase carboxyl transferase subunit beta	EC:6.4.1.2/ 2.1.3.15	K01963	0.0979	0.6149	0	0.3461	1.1202		0.0989	0.1554	0.3188	1.3989	10.1707		0.3011	0.4727	3.7191	5.2766	0.3068		1.3499	16.722	27.9555	44.8901	8.0261
		leuA	2-isopropylmalate synthase	EC:2.3.3.13	K01649	0.8016	0.745	0	1.3458	2.8761		0.5522	2.179	7.1438	20.3968	40.3956		6.8586	27.5419	49.1516	157.484	5.7925		33.1755	234.459	259.548	320.12	23.5508
		nifV	homocitrate synthase NifV	EC:2.3.3.14	K02594	0.1471	0	0	0.065	0.681		0	0	0.4741	0.2925	8.6408		0.1487	0.0584	1.078	1.281	0.4999		1.1831	12.6557	24.9021	21.6291	5.9544
Formate metabolism		fdoG, fdfH	formate dehydrogenase major subunit	EC:1.17.1.9	K00123	0.1462	0.0765	0	0.4092	1.1792		0.0522	0.246	0.2946	1.6962	12.6149		19.5732	116.313	143.632	365.597	20.2336		6.9608	67.4057	60.2622	99.3113	11.3097
		fdoH	formate dehydrogenase iron-sulfur subunit		K00124	0.1834	0.0576	0	0.0486	0.9099		0	0.1993	0.8523	1.2154	14.2072		2.5762	29.0245	25.3184	100.523	4.6025		8.9317	38.8383	41.7644	69.6355	8.9432
		fdoI	formate dehydrogenase subunit gamma		K00127	0	0	0	0	0		0	0	0	0	0		0.8413	1.321	1.3556	2.3047	0.3527		0	0	0	0	0
		fdhA	formate dehydrogenase (NADP+) alpha subunit	EC:1.17.1.10	K05299	0.2381	0.1558	0	0.4384	1.3033		0.1181	0.6797	0.761	5.2514	13.7554		0.0396	0.529	1.2453	2.6967	0.3219		1.0715	10.594	16.2113	16.6767	9.0053
		fdhB	formate dehydrogenase (NADP+) beta subunit	EC:1.17.1.10	K15022	0	0.139	0	0.2346	2.2106		0.3534	1.1446	1.8509	11.8298	19.4168		0.2655	0.3474	2.2817	3.187	0.3865		2.1206	14.7763	26.6961	28.6181	14.2577
Hydrogen metabolism		hydB	quinone-reactive Ni/Fe-hydrogenase large subunit	EC:1.12.5.1	K05922	0.05	0.471	0	0.2209	1.3057		0.05	0.471	0.2417	1.8999	14.2312		19.7238	123.099	215.829	463.04	12.157		63.7711	2058.26	881.363	1126.27	61.6583
		hydA	quinone-reactive Ni/Fe-hydrogenase small subunit	EC:1.12.5.1	K05927	0.1196	0.3755	0	0.7132	1.8641		0.1829	1.3878	0.8839	4.6592	21.0063		12.4599	144.89	150.171	442.8	17.0233		25.8491	834.407	440.055	541.125	38.0016
		hypA	hydrogenase nickel incorporation protein HypA/HybF		K04651	0	0	0	0	0		0	0	0	0	0		1.1175	1.2534	0.5145	3.8093	0.3347		0	0.5515	0.8489	0.4656	0.7056
		hypB	hydrogenase accessory protein		K04652	0	0	0	0.1099	0.4126		0	0.1902	0	1.8195	7.5104		0.7025	0.4596	1.9809	7.7597	0.5522		0.5292	10.4258	7.1326	7.9935	2.7735
		hypC	hydrogenase assembly chaperone		K04653	0	0	0	0.3183	0.3461		0.1801	0	0.5805	4.4568	4.3104		12.2006	27.8658	27.1064	134.12	2.2604		0	0	0	0	0
		hypD	hydrogenase expression/formation protein		K04654	0.2236	0.1755	0	0.1976	1.2108		0.1503	0.059	0.5448	1.5602	9.7508		3.1982	12.196	24.6629	56.5594	1.3368		0	0	0	0	0
		hypE	hydrogenase expression/formation protein		K04655	0	0	0	0.1383	1.0732		0	0	0.1997	1.3146	8.51		0.4317	1.1092	7.778	18.4498	0.6718		43.7601	100.901	97.3116	150.455	24.7105
		hypF	transcriptional regulatory protein		K04656	0.1176	0	0	0.1558	0.7573		0.0285	0	0.2298	0.668	8.04		0.1679	0.2372	1.8662	4.0347	0.4574		0.7513	6.9838	7.3847	11.3266	3.9213
		hycl	hydrogenase 1 maturation protease	EC:3.4.23.-	K03605	0.3534	0.555	0	0.7808	1.7186		0.1756	0	0.283	0.6984	10.6447		3.0578	18.8163	18.7765	63.465	1.689		12.5928	245.49	112.639	237.181	14.6199
		hyaC	Ni/Fe-hydrogenase 1 B-type cytochrome subunit		K03620	0.3812	0	0	0	0.7324		0	0.1697	0.1741	2.4831	11.27		1.0306	3.9181	5.0696	14.3329	1.0518		5.8449	92.6202	64.5451	112.876	8.9921
		hyfB	hydrogenase-4 component B	EC:1.-.-.-	K12137	0.0753	0	0	0	0.7928		0	0.0605	0.0311	0.545	13.4185		0.21	0	1.7311	1.9951	0.5722		0	0.1034	3.9617	1.3579	5.7058
		hyfE	hydrogenase-4 component E	EC:1.-.-.-	K12140	0	0	0	0.3382	1.5497		0.0644	0	0	1.0502	20.4513		0	0.1071	0.2198	0.4219	0.4962		0.6359	4.1284	7.148	6.775	6.5938
		hyfF	hydrogenase-4 component F	EC:1.-.-.-	K12141	0	0	0	0	1.4572		0	0.0436	0.4568	1.2472	21.8793		0.0556	0.1747	0.7763	1.1814	0.575		1.5376	3.3456	8.6307	7.7132	11.8905
Fermentation	Lactate fermentation	ldh	L-lactate dehydrogenase	EC:1.1.1.27	K00016	0.4517	1.2059	0	0.2794	1.3573		0.6776	1.7024	1.5286	5.9083	23.6888		1.0842	4.327	8.9534	15.9285	0.6234		5.6468	42.0638	50.372	72.2972	5.2554
	Ethanol fermentation	adhP	alcohol dehydrogenase, propanol-preferring	EC:1.1.1.1	K13953	0.3277	0.1286	0	0.0724	0.9444		2.0521	2.9744	9.7294	43.5239	64.179		0.0819	1.2863	0.66	3.1853	0.3291		88.7594	3026.72	1027.9	1518.85	81.1572
		ALDH	aldehyde dehydrogenase (NAD+)	EC:1.2.1.3	K00128	0.6757	0.1768	0	1.3933	0.8361		0.1126	2.0778	1.724	11.3954	22.5296		0	0	0	0	0		0	0	0	0	0
	Acetate fermentation	pta	phosphate acetyltransferase	EC:2.3.1.8	K00625	0.8079	1.3391	0	1.0313	1.0271		0	1.1277	0.7233	0.833	9.1421		0	0	0	0	0		0	0	0	0	0
		ackA	acetate kinase	EC:2.7.2.1	K00925	0.281	0.2206	0.0906	0.2235	1.0454		0	0.1678	0.4734	1.251	11.9066		0.7952	6.6598	9.5038	28.4912	0.5093		1.8229	19.0993	20.0554	32.6358	5.7262
		acyP	acylphosphatase	EC:3.6.1.7	K01512	0.5915	0	0	1.0455	1.0333		0	0	0.2434	1.869	8.5762		6.3448	27.0418	32.1318	115.077	2.6124		72.3606	1584.79	848.084	1138.89	26.5466
		acs	acetyl-CoA synthetase	EC:6.2.1.1	K01895	0.177	0.139	0	0.3128	1.2329		0.0664	0.3127	0.5704	2.444	17.7932		8.1296	53.7569	86.07	234.499	7.3279		12.9667	103.261	93.294	160.523	14.7632
Oxidative phosphorylation	Complex I	nuoA	NADH-quinone oxidoreductase subunit A	EC:1.6.5.3	K00330	0	0.7353	0	0	0.6135		0.1171	1.103	1.6979	5.8973	10.3686		0	0.7003	0.3593	0.2956	0.5064		0.9956	6.2534	14.6169	9.6782	3.0725
		nuoB	NADH-quinone oxidoreductase subunit B	EC:1.6.5.3	K00331	0.8054	0	0	0.3163	2.2978		0.7159	3.7938	5.3351	29.892	32.216		0	1.337	2.1952	4.2137	0.8775		2.3004	10.1917	21.844	26.7913	5.5971
		nuoC	NADH-quinone oxidoreductase subunit C	EC:1.6.5.3	K00332	0	0	0	0.1427	0.3244		0.1561	0.2451	0.8804	6.9665	6.2171		0	0.2438	1.626	3.1553	0.3796		0.5525	4.2138	10.6832	13.392	3.4606
		nuoD	NADH-quinone oxidoreductase subunit D	EC:1.6.5.3	K00333	0.281	0.1103	0.1132	0.3725	0.9387		0.562	2.6473	2.943	20.2683	19.7003		0.3512	4.1363	6.8481	16.854	0.5215		0.9483	11.7472	34.0706	36.4394	10.16
		nuoH	NADH-quinone oxidoreductase subunit H	EC:1.6.5.3	K00337	0.0854	0.3353	0	0.2264	1.5665		4.8254	102.524	33.8542	99.8144	112.963		0.0854	0.1341	0.9633	1.6227	0.5072		1.3665	7.2417	19.4731	20.9818	8.4141
		nuoI	NADH-quinone oxidoreductase subunit I	EC:1.6.5.3	K00338	1.9718	0.516	0	1.0165	0.9616		0.1643	0.516	1.5887	3.8481	7.5489		0	0	0.7897	2.5264	0.0999		4.2601	17.2214	28.1883	31.7195	4.9399
		nuoJ	NADH-quinone oxidoreductase subunit J	EC:1.6.5.3	K00339	0.1693	0	0	0.7479	0.5618		0	0.7974	1.5001	4.6371	6.1648		0	0	0.1348	0.739	0.2775		1.1708	7.8787	18.5957	12.785	3.4328
		nuoK	NADH-quinone oxidoreductase subunit K	EC:1.6.5.3	K00340	0	0.4412	0	0.4966	0.5399		0	0	0.4439	2.0692	6.1834		0	0	0.4528	0.1242	0.1718		1.0035	5.4026	15.4772	18.3698	3.9566
		nuoL	NADH-quinone oxidoreductase subunit L	EC:1.6.5.3	K00341	0	0	0	0.1582	1.1919		0	0.3513	0.4326	4.1714	10.6488		0.1342	0	1.3698	1.0873	0.4846		2.6845	11.3464	27.5769	35.7044	8.6675
		nuoM	NADH-quinone oxidoreductase subunit M	EC:1.6.5.3	K00342	0.1093	0	0	0.4831	0.9263		0	0.0858	0.0881	1.2077	16.1093		0.164	0	0.6166	1.0386	0.2721		1.486	4.8363	13.5394	15.973	7.1735
		nuoN	NADH-quinone oxidoreductase subunit N	EC:1.6.5.3	K00343	0.0538	0	0	0	0.7005		0.3881	0.6094	1.0006	1.9206	14.0693		0	0.0837	0.6444	0.589	0.312		0.9493	6.4733	15.2961	13.6378	8.3572
			NADH dehydrogenase	EC:1.6.99.3	K00356	0.1855	0.4368	0.4483	0.6556	1.1015		0	0	1.8556	3.0123	14.5154		0.3661	0.8623	5.6043	9.2611	0.6235		8.4019	57.4581	61.5525	128.983	6.6325
	Complex II	sdhA	succinate dehydrogenase/fumarate reductase, flavoprotein subunit	EC:1.3.5.1/ 1.3.5.4	K00239	1.2085	0.3163	0	0.4005	1.3546		0.9819	2.4116	2.7182	11.6145	45.1063		1.2589	7.6302	13.3071	22.3835	1.3458		8.7462	73.3244	59.7343	71.7166	10.9623
		sdhB	succinate dehydrogenase/fumarate reductase, iron-sulfur subunit	EC:1.3.5.1/ 1.3.5.4	K00240	0.4641	0.3975	0.136	0.1864	1.1865		1.561	6.0948	3.3991	15.3609	57.5204		0.931	8.771	14.9331	39.191	1.848		13.3741	133.423	112.036	147.569	15.3953
	Complex III	petB	ubiquinol-cytochrome c reductase cytochrome b subunit	EC:1.10.2.2	K00412	0.9138	0.4783	0	1.3459	2.6802		2.844	28.1763	29.5218	147.183	146.582		161.268	773.408	433.553	1869.87	113.855		2.5509	24.0931	35.8286	40.3082	12.7959
		petC	menaquinol-cytochrome c reductase iron-sulfur subunit	EC:1.10.2.-	K03886	1.7054	0.255	0	1.8659	2.1704		0.6422	5.0424	6.3387	21.4256	30.1505		0.1615	0.2536	4.1634	2.0692	0.3949		14.2106	69.7313	65.8332	55.2988	18.5186
	Complex IV	coxB	cytochrome c oxidase subunit II	EC:1.9.3.1	K02275	0	0	0	0	0		0	0	0	0	0		0.1495	0	0	0.9906	0.3133		2.9892	16.5453	29.0204	34.0105	4.0467
		ccoN	cytochrome c oxidase cbb3-type subunit I	EC:1.9.3.1	K00404	0	0	0	0	0		0	0	0	0	0		4.5683	5.1589	7.21	31.4396	2.629		0	0	0	0	0
		cydA	cytochrome bd ubiquinol oxidase subunit I	EC:1.10.3.14	K00425	1.859	0.1436	0.0982	2.5046	1.7141		1.0407	2.5473	4.3402	22.5318	36.2074		1.4883	4.7673	6.1872	25.4622	1.1075		127.193	132.316	168.868	392.467	43.7439
		cydB	cytochrome bd ubiquinol oxidase subunit II	EC:1.10.3.14	K00426	0.6983	0.516	0	0.2904	1.1481		0.2465	1.6771	3.1773	17.0985	31.3365		0.4144	6.5075	5.2088	19.0444	1.332		62.6617	257.893	157.6	320.532	42.9432
	Complex V (F-type)	PMA1	H+-transporting ATPase	EC:3.6.3.6	K01535	0.1577	0.055	0	0.3715	1.0741		0.4263	0.6693	4.6078	14.9582	18.0257		0.1258	0.6206	2.258	4.2708	0.477		3.6886	25.4675	26.7173	23.9841	7.7729
		atpB	F-type H+-transporting ATPase subunit a	EC:3.6.3.14	K02108	0.1238	0	0	0	0.9514		0.189	0.3957	1.2182	4.287	12.5787		0.2566	0.1007	0.2067	1.7574	0.1457		4.4906	13.2967	16.8495	20.5224	6.5891
		atpF	F-type H+-transporting ATPase subunit b	EC:3.6.3.14	K02109	0.1965	0.2792	0	0.0786	1.3225		0	0.1554	2.4216	4.3418	17.9178		1.7635	3.5018	7.3687	11.2585	0.6247		25.6749	201.341	143.851	163.415	10.8782
		atpE	F-type H+-transporting ATPase subunit c	EC:3.6.3.14	K02110	0.2113	0	0	0.0933	0.9041		0.4225	1.4928	0.3404	4.2941	12.3074		0	0	0.1652	0.1812	0.2687		0.5404	2.8848	12.1899	12.4155	2.9072
		atpA	F-type H+-transporting ATPase subunit alpha	EC:3.6.3.14	K02111	0.446	0.4815	0	0.4188	2.0256		0.1673	2.1885	1.8416	6.8729	26.3963		1.2265	9.4545	14.1939	24.1166	1.451		6.9131	94.4135	77.2577	71.6599	7.1432
		atpD	F-type H+-transporting ATPase subunit beta	EC:3.6.3.14	K02112	0.1797	0.3763	0	0.2912	2.182		0	0.5644	1.2067	4.0238	14.8345		0.4803	2.0741	4.9824	9.5769	0.7971		3.0854	24.8827	29.4443	35.3669	8.3565
		atpH	F-type H+-transporting ATPase subunit delta	EC:3.6.3.14	K02113	0.446	0	0	0.0657	0.5843		0	0.4644	0.5957	1.1109	6.8198		0	0.9438	0.8474	2.6557	0.2362		2.8549	28.3129	21.5488	22.5072	2.0342
		atpC	F-type H+-transporting ATPase subunit epsilon	EC:3.6.3.14	K02114	0	0	0	0.1533	0.1212		0.8567	0	0.8282	0.757	2.2147		0.1734	0	1.6769	2.759	0.3636		0.8672	12.5282	9.5025	10.7294	2.4238
		atpG	F-type H+-transporting ATPase subunit gamma	EC:3.6.3.14	K02115	0.3889	0.6107	0.0783	0.3437	2.0975		0	0.458	1.175	1.8902	11.2345		0.2887	0.9821	1.0854	1.3181	0.4034		1.8159	12.9061	14.0142	16.4695	5.8431
Transport		modA	molybdate transport system substrate-binding protein		K02020	0.8204	3.5757	0.3341	3.1107	4.6494		0.2089	0.328	0.7574	1.5231	9.3876		3.5197	27.6602	57.9463	162.29	2.2188		2.1225	12.9347	45.9281	42.5163	3.6812
		modB	molybdate transport system permease protein		K02018	0	0	0	0.0906	0.421		0	0	0.661	0.1812	5.974		0	0	1.2671	1.992	0.4029		0.2564	0.9662	2.6439	2.6281	2.2391
		modC	molybdate transport system regulatory protein		K02019	0.3572	0	0	0.2104	0.3328		0.4803	0.1886	0.774	1.804	6.5443		0.8781	1.5757	1.8191	17.293	0.6573		21.8781	369.134	208.929	324.413	17.441
		nixA	high-affinity nickel-transport protein		K07241	0.0423	0.0655	0	0	2.0997		0	0	0	0	0		1.257	2.611	10.5082	42.3741	0.9224		3.8931	2.8572	3.5458	6.3573	4.7752
		ABC.PE.A	peptide/nickel transport system ATP-binding protein		K02031	0	0	0	0.0752	0.7809		0.0854	0.2012	0.4129	1.1321	10.7265		0.2524	0.1321	1.22	1.3754	0.3821		1.6432	11.1592	8.0757	13.4682	7.1112
		ABC.PE.A1	peptide/nickel transport system ATP-binding protein		K02032	0	0	0	0	1.4582		0	0.3975	0.2719	0.261	11.1872		0.0844	0.3975	1.9035	2.4607	0.5159		0	0	0	0	0
		ABC.PE.P	peptide/nickel transport system permease protein		K02033	0	0	0	0	1.2498		0	0	0.1397	0.3449	13.3158		0.1734	0	1.3276	1.7244	0.3408		0.7805	5.1747	8.9435	10.5761	6.0444
		ABC.PE.P1	peptide/nickel transport system permease protein		K02034	0.2007	0	0	0.0443	0.7187		0	0	0.4851	0.7538	10.6929		0.4028	0.7907	3.8136	9.4785	0.5893		1.5107	6.8791	13.1448	17.711	7.9692
		ABC.PE.S	peptide/nickel transport system substrate-binding protein		K02035	0.1039	0	0	0	0.3357		0	0.0788	0.0809	1.175	12.4108		0.2559	0.3616	1.1958	1.8544	0.447		1.6289	5.9547	13.5338	10.4137	5.0905
Acid stress		TC.CPA1	monovalent cation:H+ antiporter, CPA1 family		K03316	0	0.3948	0	0.0556	0.4557		0.0642	0	0.1551	0.3685	10.5		0	0.3093	1.2694	0.7252	0.3899		0.2185	0.9805	3.1191	1.6278	4.3683
		TC.SSS	solute:Na+ symporter, SSS family		K03307	0.0564	0.0886	0	0.1994	1.0102		0	0	0	0	0		0.8132	3.9189	6.7327	17.6196	1.0042		12.7972	288.053	119.692	244.646	25.5033
		kdpA	K+-transporting ATPase ATPase A chain	EC:3.6.3.12	K01546	0.0977	0.2302	0	0.8853	1.3956		0.0977	2.9158	4.567	29.5164	17.3367		0.1469	0.1922	1.6565	3.2012	0.4233		3.9965	105.143	122.476	173.643	12.8916
		kdpB	K+-transporting ATPase ATPase B chain	EC:3.6.3.12	K01547	0.4114	1.2597	0	2.6358	1.3977		0.1234	1.2274	2.519	11.7429	17.0135		0.1643	1.2256	4.1371	4.2837	0.7499		8.6599	151.968	137.918	226.605	16.2338
		kdpC	K+-transporting ATPase ATPase C chain	EC:3.6.3.12	K01548	0.1351	0.4242	0	1.1938	1.0619		0	0.5303	1.0884	5.3124	16.2821		0	0.725	1.5942	1.3989	0.2535		4.8867	49.6627	68.8992	69.9345	6.9237
		kup	KUP system potassium uptake protein		K03549	0.0908	0	0	0	0.6859		0	0	0	0.9587	15.2521		0	0	0.3628	0.1592	0.2517		0.7205	4.9495	6.494	7.1827	4.5857
		pstA	phosphate transport system permease protein		K02038	0	0.2819	0	0.714	1.1604		0	0	0.3616	1.666	13.086		0.0453	0.0712	0.5112	0.6808	0.5937		0.4845	1.8672	6.0321	6.8499	4.9621
		pstB	phosphate transport system ATP-binding protein	EC:3.6.3.27	K02036	0	0.1646	0	0.0927	1.0348		0.2937	0.6149	0.1578	1.5573	8.7134		0.3306	0.346	3.9062	3.2134	0.2695		0.679	1.6402	3.7029	6.5077	5.7019
		pstC	phosphate transport system permease protein		K02037	0	0.1392	0	0.3917	1.0219		0.1751	0.2749	0.8463	3.9838	12.5458		0.1784	0.4902	5.6057	9.3018	0.3506		0.9366	1.8209	6.9712	5.8333	6.1392
		pstS	phosphate transport system substrate-binding protein		K02040	1.4468	4.723	0	2.187	4.1833		0.3054	2.3979	1.8455	10.6949	30.563		0.6928	5.0165	7.3807	15.783	0.9413		6.5434	21.0934	24.623	81.0577	17.7435
		pdaD	arginine decarboxylase	EC:4.1.1.19	K02626	0.1767	0	0	0.3123	1.3891		0	0	0.2848	1.4055	8.1186		0.6938	1.0894	3.3538	13.4884	0.6817		7.4692	35.0454	38.5424	50.0548	9.6145
		slc	sodium/hydrogen exchanger			0.1335	0	0	0.059	0.7345		0.0672	0	0.1083	1.0396	14.0495		0.0311	0.0976	0.601	0.7142	0.3909		0.4532	4.9814	10.3802	7.9528	3.4097
Heavy metal stress		arsA	arsenite/tail-anchored protein-transporting ATPase	EC:3.6.3.16/ 3.6.3.-	K01551	0.0426	0.2678	0	0.113	0.7001		0.039	0.429	0.8175	6.1043	15.3723		1.1047	3.0922	5.3403	15.5989	1.1746		38.5451	312.542	219.224	327.387	12.5516
		arsB	arsenical pump membrane protein		K03893	0.192	0.402	0	0.8767	0.9056		0	0	0.3094	2.3473	9.6711		0.447	0.5014	0.566	0.9594	0.3235		2.2878	10.0689	13.4999	19.3351	5.8876
		arsC	arsenate reductase	EC:1.20.4.1	K03741	0.0969	0	0	0	0.6431		0	0	0.9565	1.7487	11.0953		0	0.7768	1.2754	3.1476	0.2938		0	0	0	0	0
		arsR	ArsR family transcriptional regulator, arsenate/arsenite/antimonite-responsive transcriptional repressor		K03892	2.8156	0.5028	0.3805	3.5901	1.3654		2.3114	3.5136	17.3087	77.5703	45.9755		16.8574	65.8026	234.99	192.818	8.9352		400.524	2724.69	1993.33	1780.61	55.5037
		merA	mercuric reductase	EC:1.16.1.1	K00520	0.1961	0.077	0	0.0867	0.5268		0.2478	0.4669	0.9183	4.0509	14.7896		1.6353	4.202	8.5443	14.3643	0.9176		13.6031	100.342	62.8043	53.0778	9.1109
		merR	MerR family transcriptional regulator, mercuric resistance operon regulatory protein		K08365	2.8956	0	0	0	0.7306		4.7188	4.8836	3.1106	21.9877	22.9674		0.6386	2.5069	7.5461	19.0935	0.4648		3.6187	8.1891	6.5171	7.9948	3.2164
		merT	mercuric ion transport protein		K08363	0	0	0	0	0		0	0	0	0	0		0	0	0	0	0		2.5544	4.4407	8.8201	4.7566	5.3704
		copB	Cu2+-exporting ATPase	EC:3.6.3.4	K01533	0.6135	0.1204	0.0989	0.6641	1.2753		0.1912	0.5205	1.664	6.3429	16.9471		2.9233	15.4354	23.2674	63.8716	3.2231		84.1597	1078.29	1092.34	1719.2	56.2736
		cusA	Cu(I)/Ag(I) efflux system membrane protein CusA/SilA		K07787	0.0252	0.1781	0	0.0111	1.1819		0.0261	0	0.1892	0.6801	14.1162		0.1603	0.0629	0.9038	1.369	0.5062		2.831	17.3866	21.0609	26.8651	7.2861
		cusB	membrane fusion protein, Cu(I)/Ag(I) efflux system		K07798	0.0715	0.1164	0	0.0655	1.2556		0.1456	0.1143	0	1.8195	22.2619		0.3242	0.531	4.4602	5.4218	0.7115		3.3754	22.3994	59.5128	60.5582	6.736
		czcD	cobalt-zinc-cadmium efflux system protein		K16264	0.0927	0	0	0.2049	0.3726		0.0892	1.1205	5.8931	51.5144	11.6005		0.4988	2.4802	2.813	5.5098	0.4719		1.7613	3.6017	14.7182	10.497	6.7613
		TC.HAE1	hydrophobic/amphiphilic exporter-1 (mainly G- bacteria), HAE1 family		K03296	0.055	0.0432	0.0443	0.0243	0.9557		0.1651	0.1512	0.2439	2.1767	13.804		0.5785	0.6272	2.9741	3.8464	0.498		0	0	0	0	0
		acrA	membrane fusion protein, multidrug efflux system		K03585	0.2102	0	0	0.2787	0.9058		0.1388	0	1.4533	3.0349	11.5676		0.9213	1.2658	5.5668	8.0734	0.6973		17.2593	36.0558	40.8341	68.3185	8.2397
		acrB	multidrug efflux pump		K18138	0	0	0	0	0		0	0	0	0	0		0.0822	0.344	0.9046	1.7425	0.5788		3.4025	5.9029	12.2698	16.5014	7.0867
		ABC.CD.TX	HlyD family secretion protein		K02005	0.0701	0.11	0	0.3715	0.9241		0	0.11	0.2823	0.3096	11.8789		1.1678	3.8342	10.7204	22.204	0.5625		13.0937	60.9024	71.5644	60.3261	9.4332
		tolC	outer membrane protein		K12340	1.0595	0.0931	0	0.933	2.4574		0.2645	0.6923	0.3789	3.2467	14.3396		2.7434	4.7472	23.0525	49.3858	2.4639		6.0741	69.9672	68.7004	72.1249	10.1313
		OZS1	C4-dicarboxylate transporter/malic acid transport protein			0.286	0.1123	0.1152	0.9162	1.1303		0.2889	0	0.582	3.6066	13.8856		0	1.6446	3.7246	6.2237	0.4984		1.3227	11.6196	20.2189	18.1335	8.2803
		cdf	cation diffusion facilitator family transporter			0.1419	0	0	0.1672	0.8346		0	0.1442	0.148	1.1361	13.4174		0	0	0.4528	0.3311	0.3763		0.3311	3.8624	6.9363	6.6049	5.6932
Oxidative stress		ahpC	peroxiredoxin (alkyl hydroperoxide reductase subunit C)	EC:1.11.1.15	K03386	30.853	4.7581	1.2207	5.1123	9.8164		5.6336	9.9381	16.2503	189.858	179.769		22.6008	47.3181	84.4288	300.85	7.2319		101.941	169.024	371.509	357.59	34.0137
		trxB	thioredoxin reductase (NADPH)	EC:1.8.1.9	K00384	0	0	0	0	0		0	1.2336	2.6809	6.0852	12.2221		3.0401	4.4844	11.5047	52.1043	1.215		19.3464	88.7481	86.6935	109.093	11.3452
		yhjA	cytochrome c551 peroxidase	EC:1.11.1.5	K00428	0	0	0	0	0		0.2997	1.5295	3.0788	17.6134	20.8894		0	0	0	0	0		0	0	0	0	0
		prxQ	peroxiredoxin Q/BCP	EC:1.11.1.15	K03564	0	0	0	0	0		0	0.6981	0.7164	4.3218	17.9398		0	0	0	0	0		0	0	0	0	0
		trxA	thioredoxin 1		K03671	2.3833	3.5454	0	7.9814	2.98		2.2579	8.4696	12.5319	133.577	96.5428		5.0176	21.8635	43.0532	98.6587	2.1473		162.067	1935.81	1938.2	2711.23	74.7626
		tpx	thiol peroxidase, atypical 2-Cys peroxiredoxin	EC:1.11.1.15	K11065	11.3571	2.5099	0.1356	2.3047	3.0566		0.3365	2.1136	1.7623	7.7318	22.8805		0	0	0	0	0		0	0	0	0	0
		fprB	rubrerythrin		K19824	14.696	3.0422	0.9499	10.853	7.3454		6.265	14.4901	15.6669	56.6007	99.5838		6.6431	24.7881	44.7754	165.571	4.0482		232.838	2044.53	1329.57	1737.29	54.4639
		rubB	rubredoxin	EC:1.18.1.1	K05297	89.0854	42.966	2.0395	62.7907	17.268		30.1856	69.1216	39.2627	301.683	321.488		126.414	309.419	395.571	1699.04	31.1296		1786.98	44558.5	20714.4	30073.6	675.149
