# Supplementary material for: Insights into ecological role of a new deltaproteobacterial order Candidatus Acidulodesulfobacterales by metagenomics and metatranscriptomics
Source: ISME J. 2019 Apr 8;13(8):2044–57. doi: 10.1038/s41396-019-0415-y (PMC6776010; doi:10.1038/s41396-019-0415-y)
Supplement: Supplementary file 7 — Supplementary Table 6 [file 41396_2019_415_MOESM7_ESM.xlsx]

## Sheet: Table S6
Table S6 The relative transcriptional activity of genes assigned to metabolic pathways and response to the environmental stresses
Pathway		Gene	Product	EC number	KO	AP1						AP2						AP3						AP4
						S1	S2	S3	S4	S5		S1	S2	S3	S4	S5		S1	S2	S3	S4	S5		S1	S2	S3	S4	S5
CO2 fixation	rTCA	ccsA	citryl-CoA synthetase large subunit	EC:6.2.1.18	K15232	0.0273855	0.133376	0.85675	0.262675	1.03454		0	0.347198	0.713251	0.531395	0.757322		0.0454385	0.114603	0.514713	0.233926	0.241856		0.0279508	0.0541249	0.158322	0.118719	0.422913
		ccsB	citryl-CoA synthetase small subunit		K15233	0.0104137	0.186089	0	0.132589	0.941643		0	0.10716	1.01562	0.240545	0.851232		0.0334998	0.240252	0.559265	0.167189	0.260681		0.0544341	0.0884176	0.17988	0.134244	0.46929
		ccl	citryl-CoA lyase	EC:4.1.3.34	K15234	0.0190816	0.72471	0	0.392474	1.15182		0.878749	0.448831	1.50636	1.0499	1.19271		0	0.0957071	0.753095	0.27246	0.234007		0.0341285	0.158627	0.236208	0.206985	0.372153
		acnA	aconitate hydratase	EC:4.2.1.3	K01681	0.0741749	0.389135	0	0.549701	0.931618		0.0523062	0.141907	0.507284	0.15512	0.728062		0.226134	0.683319	0.816575	0.539227	0.796648		0.0561603	0.1416	0.283026	0.262864	0.494874
		icd	isocitrate dehydrogenase	EC:1.1.1.42	K00031	0.178144	0.65542	1.63551	0.191256	0.771973		0.131811	0.147019	1.43907	0.357702	0.711733		0.11991	0.355701	0.565544	0.318275	0.370509		0.0491842	0.0609794	0.136173	0.11063	0.460697
		korA, oorA, oforA	2-oxoglutarate/2-oxoacid ferredoxin oxidoreductase subunit alpha	EC:1.2.7.3/ 1.2.7.11	K00174	0.204933	2.44962	0	0.734848	1.56841		0	0.569252	0.988582	0.604573	0.948634		0.0934312	0.10214	0.678196	0.267368	0.354963		0.0429253	0.124133	0.265908	0.285975	0.860041
		korB, oorB, oforB	2-oxoglutarate/2-oxoacid ferredoxin oxidoreductase subunit beta	EC:1.2.7.3/ 1.2.7.11	K00175	0.248118	0.538394	0	0.298092	0.733108		0.109793	0.273174	0.60605	0.39039	0.641633		0.153328	0.0768252	0.629879	0.287629	0.308825		0.0837695	0.18624	0.297729	0.364902	1.02587
		korD, oorD	2-oxoglutarate ferredoxin oxidoreductase subunit delta	EC:1.2.7.3	K00176	0.171765	0	0	0.239676	0.64062		0.219626	0.616154	1.08714	0.541363	0.484501		0.113916	0.280885	0.695528	0.252915	0.418176		0	0	0	0	0
		korC, oorC	2-oxoglutarate ferredoxin oxidoreductase subunit gamma	EC:1.2.7.3	K00177	0	0.527639	0	0.529708	0.676318		0	0.21384	0.90989	0.229225	0.963278		0.0569626	0.110971	0.219717	0.125302	0.288252		0.276435	0.184034	0.283301	0.345016	0.89976
		sucD	succinyl-CoA synthetase alpha subunit	EC:6.2.1.5	K01902	0.085886	0.0978755	0	0.517329	0.590038		0.292892	1.29725	1.88114	1.08008	1.1465		0.106784	0.0192059	0.314493	0.186882	0.142405		0.059155	0.0730627	0.147668	0.193681	0.557546
		sucC	succinyl-CoA synthetase beta subunit	EC:6.2.1.5	K01903	0.0245451	0.213294	0	0.14968	0.552676		0.109781	0.0270495	0.581962	0.357057	0.541376		0.100862	0.0940303	0.296311	0.102161	0.202095		0.014306	0.0259062	0.114732	0.0664627	0.342989
		sdhA, frdA	succinate dehydrogenase / fumarate reductase, flavoprotein subunit	EC:1.3.5.1/ 1.3.5.4	K00239	2.74988	0.307669	0	0.278511	1.25493		0.475865	0.541004	1.26627	0.804519	1.8156		0.129441	0.391764	0.844743	0.372021	0.578333		0.101157	0.234111	0.420814	0.328372	0.791317
		sdhB, frdB	succinate dehydrogenase / fumarate reductase, iron-sulfur subunit	EC:1.3.5.1/ 1.3.5.4	K00240	0.314927	0.376881	4.94508	0.12482	1.35151		0	1.49904	1.48885	1.15945	2.5131		0.130519	0.470815	1.09853	0.676852	0.796884		0.109812	0.327614	0.608936	0.461357	0.930994
		fumA	fumarate hydratase subunit alpha	EC:4.2.1.2	K01677	0.0924987	0	0	0.198353	0.703086		0.109849	0.136918	0.544218	0.166117	0.609198		0.797348	0.57068	1.36221	0.732999	0.751428		0.0617394	0.0693859	0.236278	0.194281	0.333029
		fumB	fumarate hydratase subunit beta	EC:4.2.1.2	K01678	0.0381716	0.15072	0	0.464101	0.746628		0	0.1815	1.59055	0.786191	0.548873		0.40682	0.459076	2.02665	0.672576	0.774712		0.0384607	0.0539764	0.162769	0.15038	0.429658
Nitrogen metabolism	Nitrogen fixation	nifD	nitrogenase molybdenum-iron protein alpha chain	EC:1.18.6.1	K02586	0.0457965	0	0.683857	0.0962007	0.838833		0	0.177831	0.541401	0.254254	0.873392		0.0266993	0.0746704	0.124793	0.133767	0.170043		0.0212868	0.0568387	0.11179	0.161882	0.607239
		nifK	nitrogenase molybdenum-iron protein beta chain	EC:1.18.6.1	K02591	0.00602411	0.271642	0	0.118541	0.677026		0	0.189584	0.660012	0.391308	0.764064		0.00730411	0.0882662	0.0947984	0.121562	0.180959		0.0167142	0.0546217	0.131003	0.156284	0.482118
		nifH	nitrogenase iron protein NifH		K02588	0.0381776	0.464607	0	0.0874836	0.57835		0	0.164893	0.394841	0.331865	0.624191		0	0.012804	0.0105195	0.0223375	0.213552		0.030716	0.0447244	0.140145	0.181934	0.504664
		nifU	nitrogen fixation protein NifU		K04488	0	50.1231	41.8337	19.5574	12.7924		0	23.9345	18.8154	27.2254	18.4046		36.0227	13.5733	10.4692	13.0192	11.5349		32.7179	47.0127	35.3	47.895	43.8345
		nifB	nitrogen fixation protein NifB		K02585	0	0.097903	0	0.341342	0.452275		0	0.156438	0.842163	0.396989	0.629969		0.013566	0.104412	0.072651	0.078608	0.173592		0.047005	0.048071	0.143251	0.185873	0.504936
		nifV	homocitrate synthase NifV	EC:2.3.3.14	K02594	0	0	0	0.024239	0.330352		0	0	0.184267	0.019475	0.374212		0.051787	0.003047	0.063756	0.019145	0.200545		0.046073	0.021999	0.080766	0.042616	0.257542
		nifE	nitrogenase molybdenum-cofactor synthesis protein N		K02587	0.052854	0.771551	0.849776	0.338518	0.754309		0	0.147034	0.383975	0.238067	0.538756		0	0.018491	0.024508	0.090352	0.174179		0.036546	0.065648	0.111967	0.147597	0.55098
		nifN	nitrogenase molybdenum-iron protein NifN		K02592	0.014312	1.82254	0	0.962968	0.57259		0	0.068062	0.26661	0.148853	0.491002		0.021908	0.163724	0.099937	0.163904	0.197286		0.04356	0.053506	0.091295	0.121894	0.385502
		nifX	nitrogen fixation protein NifX		K02596	0	0	0	0.310105	0.758456		0	0	0	0.21652	0.790026		0	0.039419	0	0.019238	0.276146		0.086005	0.084829	0.110375	0.133734	0.637859
		nifHD1	nitrogen regulatory protein PII 1		K02589	0.114536	0.342628	0	0	0.65242		0	0.273865	0.343945	0.485056	0.553386		0	0.199749	0.018835	0.097483	0.137057		0.077595	0.045851	0.098025	0.13923	0.368626
		nifHD2	nitrogen regulatory protein PII 2		K02590	0	0.602988	0	0	0.716221		0	0.107646	1.64309	3.67429	0.77678		0.162716	0.166447	0.204786	0.339757	0.398652		0.147435	0.062771	0.100018	0.14848	0.635901
		nifS, iscS	cysteine desulfurase	EC:2.8.1.7	K04487	10.1886	4.04619	3.27337	6.24023	2.61167		2.05762	7.74463	14.1636	12.1116	8.37157		2.15195	6.50303	8.53791	6.03845	6.62594		1.53704	5.78015	7.80301	7.87984	4.05023
	Denitrification	norB	nitric oxide reductase subunit B	EC:1.7.2.5	K04561	0	0	0	0	0		0	0	0	0	0		0.263757	0.150123	0.271155	0.185844	0.711753		0	0	0	0	0
		nosZ	nitrous-oxide reductase	EC:1.7.2.4	K00376	0	0	0	0	0		0	0	0	0	0		0.343018	2.81754	5.18026	4.738	2.96831		0	0	0	0	0
	Urea metabolism	urtA	urea transport system substrate-binding protein		K11959	0.0229046	0.0942354	0	0.0851439	0.860149		0	0	0	0	0		0	0	0	0	0		0	0	0	0	0
		urtB	urea transport system permease protein		K11960	0.0572553	0	0	0.186593	0.660583		0	0	0	0	0		0	0	0	0	0		0	0	0	0	0
		urtC	urea transport system permease protein		K11961	0	0	0	0.0745086	0.561503		0	0	0	0	0		0	0	0	0	0		0	0	0	0	0
		urtD	urea transport system ATP-binding protein		K11962	0	0	3.81648	0.33143	0.422966		0	0	0	0	0		0	0	0	0	0		0	0	0	0	0
		urtE	urea transport system ATP-binding protein		K11963	0	0	0	0.0382474	0.6098		0	0	0	0	0		0	0	0	0	0		0	0	0	0	0
		ureA	urease gamma subunit	EC:3.5.1.5	K01430	0	0	0	0.17343	0.800626		0	0	0	0	0		0	0	0	0	0		0	0	0	0	0
		ureB	urease beta subunit	EC:3.5.1.5	K01429	0.0381644	0	0	0.121351	0.732944		0	0	0	0	0		0	0	0	0	0		0	0	0	0	0
		ureC	urease alpha subunit	EC:3.5.1.5	K01428	0.0107374	0.041874	0.720095	0.307733	0.736754		0	0	0	0	0		0	0	0	0	0		0	0	0	0	0
		ureD	urease accessory protein		K03190	0	0	0	0	0.397672		0	0	0	0	0		0	0	0	0	0		0	0	0	0	0
		ureE	urease accessory protein		K03187	0	0.358875	0	0	0.430332		0	0	0	0	0		0	0	0	0	0		0	0	0	0	0
		ureF	urease accessory protein		K03188	0.00818196	0	0	0.059688	0.545865		0	0	0	0	0		0	0	0	0	0		0	0	0	0	0
		ureG	urease accessory protein		K03189	0.572636	0.330609	0	0.612956	0.703655		0	0	0	0	0		0	0	0	0	0		0	0	0	0	0
	Other related genes	amt	ammonium transporter		K03320	0.0312357	0.0571032	0	0.190936	0.56216		0	0.327458	0.321279	0.433935	0.745435		0.031635	0.0436908	0.0911239	0.112807	0.28495		0.0223012	0.0285971	0.0616324	0.0585677	0.312385
		glnA	glutamine synthetase	EC:6.3.1.2	K01915	4.00829	5.80744	3.78287	2.16915	1.97776		0.0219823	0.518853	0.95481	0.913356	0.944583		0.0374714	0.167426	0.332528	0.264543	0.266316		0.123624	0.301144	0.410981	0.425511	1.07763
		gltD	glutamate synthase (NADPH/NADH) small chain	EC:1.4.1.13	K00266	0.0608256	0.593958	0	0.177513	0.648901		0.120801	0.303215	0.924509	0.76287	0.760667		0.339532	0.995685	2.09446	1.12953	1.08661		0.0335454	0.0578098	0.267064	0.154697	0.420698
		hcp	hydroxylamine reductase	EC:1.7.99.1	K00378	16.1602	0.395629	3.50852	2.19798	5.52618		10.2882	3.83423	14.7111	29.6249	34.2224		0	0	0	0	0		1.47433	0.602585	0.775625	1.05682	3.28961
Sulfur metabolism	Assimilatory sulfate redunction	sat	sulfate adenylyltransferase	EC:2.7.7.4	K00958	0.458136	0.159227	0	0.0711038	0.760181		0	0.109926	0.36608	0.206742	0.702883		0.370173	0.995231	1.95914	1.00564	0.661029		0.141098	0.221115	0.598597	0.414015	1.2633
		cysNC	bifunctional enzyme CysN/CysC	EC:2.7.7.4/ 2.7.1.25	K00955	0	0	0.332067	0.256628	0.429233		0	0	0	0	0		0.189816	0.315384	0.249434	0.117096	0.327012		0.0121508	0.0207652	0.0458525	0.0309032	0.449132
		cysC	adenylylsulfate kinase	EC:2.7.1.25	K00860	0	0	0	0	0		0	0.108397	0.12456	0.0769487	0.610005		0	0	0	0	0		0	0	0	0	0
		cysH	phosphoadenosine phosphosulfate reductase	EC:1.8.4.8/ 1.8.4.10	K00390	0.0744363	0.0316677	0	0.0472171	0.456597		0.146375	0.0537521	0.587504	0.748384	0.51174		0	0	0	0	0		0.0365605	0.0235543	0.11091	0.0725062	0.202931
	Dissimilatory sulfate reduction and oxidation	aprA	adenylylsulfate reductase, subunit A	EC:1.8.99.2	K00394	0.124921	0.581335	0.983974	0.489753	1.35302		0.0157007	0.555641	0.998711	0.456619	0.859543		0.20848	0.858	2.2324	1.29046	0.797208		0.158598	0.497207	1.09553	0.834283	2.24267
		aprB	adenylylsulfate reductase, subunit B	EC:1.8.99.2	K00395	0.0572647	0	0	0.111373	1.18349		0	1.20619	1.10395	0.681945	0.929432		0.427123	0.260529	0.841137	0.749572	0.347058		0.109929	0.191921	0.440172	0.347208	1.34654
		qmoA	quinone-modifying oxidoreductase, subunit QmoA		K16885	0.019091	0.409628	2.01403	0.121185	0.535774		0.658785	0.217498	0.434361	0.201965	0.500348		0.079114	0.111302	0.374278	0.125202	0.205946		0.056018	0.103351	0.230074	0.138202	0.611015
		qmoB	quinone-modifying oxidoreductase, subunit QmoB		K16886	0.135989	0.481479	0.483228	0.479372	0.879881		0.038789	0.299485	0.276321	0.15344	0.610138		0.043433	0.200376	0.612466	0.243264	0.349197		0.036256	0.123492	0.257129	0.177603	0.651544
		qmoC	quinone-modifying oxidoreductase, subunit QmoC		K16887	0.019062	0.128839	0	0.022895	0.354621		0	0.026958	0.046411	0.03223	0.538465		0.028472	0.101563	0.312487	0.091458	0.208992		0.058723	0.132196	0.23397	0.178691	0.45212
		dsrA	dissimilatory sulfite reductase alpha subunit	EC:1.8.99.5	K11180	0.0601205	0.200076	0	0.19595	1.72345		0	0	0	0	0		0.284782	0.545718	1.38678	0.723441	0.551306		0.338581	0.545481	1.07145	0.856339	2.34866
		dsrB	dissimilatory sulfite reductase beta subunit	EC:1.8.99.5	K11181	0.10224	1.18233	0	0.72402	2.1368		0	0	0	0	0		0.245222	0.882473	1.0899	1.22327	0.76234		0.772493	1.97387	3.2533	3.57086	4.80204
		dsrN	cobyrinic acid a,c-diamide synthase			0.045806	0	0	0.016536	0.605909		0	0	0	0	0		0.170884	0.006324	0.054121	0.010753	0.144319		0.159105	0.037016	0.206607	0.171912	0.342589
		dsrD	dissimilatory sulfite reductase D			0	1.07675	0	0.645702	2.42969		0	0	0	0	0		0.284751	0.915448	1.20066	2.73238	1.01438		2.78893	2.3372	1.61925	3.12568	2.62305
		dsrL	glutamate synthase			0.161814	0.786108	0	0.352013	2.19353		0	0	0	0	0		0.265124	0.749024	1.71096	1.0789	0.848191		0.325496	0.939272	1.59573	1.36846	3.15355
		dsrC	sulfurtransferase	EC:2.8.1.-	K11179	0	1.37052	0	0.47632	1.67266		0	0	0	0	0		0	2.39687	1.48222	2.33325	0.395692		6.63973	5.07803	4.56771	5.91977	5.59301
		dsrM	nitrate reductase gamma subunit			0.01907	0	0	0.247136	0.4701		0	0	0	0	0		0.32039	0.048954	0.190987	0.135631	0.160005		0.107007	0.074808	0.206724	0.100773	0.401022
		dsrK	(Fe-S)-binding protein			0.006029	0.044091	0	0.201374	0.951031		0	0	0	0	0		0.186185	0.354652	0.677313	0.489223	0.399953		0.224925	0.306664	0.676624	0.537824	1.73453
		dsrE	sulfurtransferase TusD	EC:2.8.1.-	K07235	0	0.376862	0	0.326978	0.883488		0	0	0	0	0		0.047467	0.062419	0.091306	0.085983	0.190023		0.194533	0.110457	0.271562	0.224235	0.81624
		dsrF	sulfurtransferase TusC		K07236	0	0	0	0	1.21449		0	0	0	0	0		0	0.0227	0.077831	0.138232	0.215481		0.340659	0.18731	0.31982	0.371086	0.858172
		dsrH	sulfurtransferase TusB		K07237	0	0.289888	0	0.894351	1.62816		0	0	0	0	0		0.498332	0.649176	0.495222	0.428201	0.112812		0.465582	0.34247	0.303621	0.493437	0.920144
	SOX system	soxA	sulfur-oxidizing protein SoxA		K17222	0.286261	0.983134	0	0.294756	1.99705		0	0	0	0	0		0.137111	0.540966	0.80555	0.33789	0.305093		0	0	0	0	0
		soxB	sulfur-oxidizing protein SoxB	EC:3.1.6.20	K17224	0.0463571	0.690058	0	0.242368	1.80908		0.027504	0.0816259	0.0154127	0.0387631	0.493111		0.584051	0.563227	0.706225	0.682439	1.60383		0	0	0	0	0
		soxY	sulfur-oxidizing protein SoxY		K17226	0.150961	1.40459	0	1.07434	2.06479		0	0	0.0987012	0.0485124	0.401804		1.56586	1.04212	1.12438	0.871635	0.322008		0.329269	0.532153	0.423997	0.807016	1.81821
		soxZ	sulfur-oxidizing protein SoxZ		K17227	0	1.88435	0	0.605634	4.0951		0	0	0.377844	0	0.277003		0	0.0624037	0.483555	0.267114	0.0770927		3.99905	0.525937	0.448509	0.536766	1.59051
	Other related genes	cysE	serine O-acetyltransferase	EC:2.3.1.30	K00640	0.248117	0.129958	3.81698	0.948706	0.540899		0	0.120527	0.388412	0.314234	0.753766		6.69325	0.945197	1.63662	2.32297	0.926872		0.833097	0.905681	1.65875	2.18233	0.928767
		cysM	cysteine synthase B	EC:2.5.1.144	K12339	0.171781	0	0.66323	0.0719345	0.783594		0	1.77686	0.800178	0.798901	0.929771		0.0854311	0.0554846	0.286392	0.153986	0.235005		0.119	0.0969169	0.205085	0.101165	0.45946
		sqr	sulfide:quinone oxidoreductase	EC:1.8.5.4	K17218	0	2.31909	0	0.155836	1.10025		1.23753	1.01845	1.79626	1.39287	1.72636		0.086666	0.951136	0.796332	0.709567	0.812194		0.697936	4.72954	4.49176	2.62593	2.34261
		ttrA	tetrathionate reductase subunit A		K08357	0	0	0	0	0		0.0411935	1.42218	1.2492	0.815273	1.32217		0.865283	2.26023	4.79374	3.54624	2.37433		0	0	0	0	0
		ttrB	tetrathionate reductase subunit B		K08358	0	0	0	0	0		0	1.12646	1.08288	1.06162	1.11199		0.160186	0.442052	0.325404	0.467062	0.503387		0	0	0	0	0
		doxA	thiosulfate dehydrogenase [quinone] small subunit	EC:1.8.5.2	K16936	0.0715963	0.176129	1.06608	0.631972	1.09134		1.20832	1.20331	1.71264	1.92886	1.90832		0	0	0	0	0		0	0	0	0	0
		doxD	thiosulfate dehydrogenase [quinone] large subunit	EC:1.8.5.2	K16937	0	0	0	0	0.250469		0	0	0.477808	0.0820374	0.389779		0	0	0	0.0136872	0.130716		0.0567116	0.00913641	0.0284352	0.0249379	0.198827
Iron metabolism	Fe(II) uptake	mntH	Mn(II)/Fe(II) transporters -NRAMP family			0.00503656	0	0	0.115274	0.577127		0.0279792	0.0918749	0.24276	0.194522	0.648555		0.1201	0.117543	0.465475	0.274023	0.33482		0.312445	0.258934	0.461259	0.323417	0.539422
	Fe(III) uptake	fepA1	cyclic catecholate TonB-dependent receptor		K02014	0.011489	0.0382784	0	0.12774	0.573266		0.0721473	0.0618002	0.149562	0.0976345	0.664626		0.0108954	0.00939021	0.0224776	0.0262464	0.2775		0.0176302	0.0132055	0.0304951	0.0438917	0.452458
		cirA1	linear catecholate TonB-dependent receptor		K02014	0	0	0	0	0		0	0	0	0	0		0.00965742	0.00382131	0.0115793	0.00268924	0.165605		0	0	0	0	0
		cirA2	linear catecholate TonB-dependent receptor		K02014	0.0126228	0.0295136	0	0.0306847	0.447903		0	0	0	0.372979	0.619027		0	0.00567238	0.017806	0.00471946	0.165001		0	0	0	0	0
		cirA4	linear catecholate TonB-dependent receptor		K02014	0	0	0	0	0		0.43932	0.0847721	0.096564	0.0217729	0.503145		0	0	0	0	0		0	0	0	0	0
		tonB	periplasmic protein TonB		K03832	0.0231393	0.115587	0	0.165211	0.50201		0.405258	0.0674633	0.265992	0.141101	0.633332		0.747424	0.0375694	0.0940034	0.0434566	0.243376		0.107513	0.0825469	0.125704	0.10515	0.296985
		exbB	biopolymer transport protein ExbB		K03561	0.457975	0.0845884	0	0.164747	0.491281		0	0.0551494	0.204798	0.22953	0.779519		0.384445	0.0653739	0.120283	0.0889088	0.234619		0.107003	0.0147832	0.0704872	0.0410036	0.28103
		exbD	biopolymer transport protein ExbD		K03559	0.286507	0.0688238	0	0.597069	0.702329		0	0	0.168924	0.222823	0.518944		0.260324	0	0.0351308	0.00868495	0.154838		0.135479	0.0205856	0.0868918	0.0533797	0.274835
	Iron regulator	fur	Fur family transcriptional regulator, ferric uptake regulator		K03711	0	0	0	0	0		0	0	0	0	0		0	0	0	0	0		0.483758	0.0479516	0.037188	0.0526555	0.245729
		perR	Fur family transcriptional regulator, peroxide stress response regulator		K09825	0	0	0	0	0		0	1.60523	6.60207	6.16746	2.69527		0	0	0	0	0		15.6651	0.0688075	0.117939	0.146448	0.676772
	Iron storage	bfr	bacterioferritin	EC:1.16.3.1	K03594	0	9.96869	0	3.27762	2.88128		0	3.20741	7.15343	5.02676	8.1717		4.80514	2.54667	2.52323	2.49842	3.26172		2.3659	3.82228	3.19899	4.5584	2.68644
	Iron oxidation	cyc1	cytochrome c552			2.67334	1.859	1.52004	1.53571	2.61913		2.99043	5.77258	4.71025	8.14919	2.71121		0.654147	0.563002	1.60239	0.844974	0.498041		1.32533	1.4894	1.35733	1.9814	1.08655
		cyt572	cytochrome c572			0.591679	2.59618	2.14705	4.93877	5.8709		5.96797	14.1548	22.7137	17.4913	15.8026		6.59347	29.3878	24.5062	27.2107	19.7053		8.6669	27.6458	23.2965	17.8431	15.2702
		cyt579	cytochrome c579			0.0572577	0.386546	0	0.604631	0.64738		0	0	0	0	0		1.26469	0.65985	1.45873	1.16339	1.78159		0	0	0	0	0
		iro	iron oxidase			0	0	0	0	0		0	0	0	0	0		0	0	0	0	0		0	1.65688	0.709601	9.69958	5.43486
Glycolysis		pgm	phosphoglucomutase	EC:5.4.2.2	K01835	0.0194841	2.43857	2.2655	2.46877	1.56298		0	0	0	0	0		0	0	0	0	0		0	0	0	0	0
		glk	glucokinase	EC:2.7.1.2	K00845	0.104961	0.695186	0	0.501121	0.925179		0.0732491	0	0.573942	0.0818504	0.817273		0.074589	0.0632958	0.340207	0.152376	0.292992		0.0269922	0.068849	0.154395	0.230998	0.378599
		pgi	glucose-6-phosphate isomerase	EC:5.3.1.9	K01810	0.543884	1.48844	0	0.588237	1.15226		0	0.444769	0.574279	0.310953	0.704553		0.0640818	0.0428755	0.0808294	0.0363714	0.154412		0.0888304	0.0884981	0.123072	0.0707744	0.364993
		pfkB	6-phosphofructokinase 2	EC:2.7.1.11	K16370	0	0	0	0	0		0	0	0	0	0		0	0	0	0	0		0.0368614	0.00899676	0.0245121	0.0341056	0.420568
		fbaA	fructose-bisphosphate aldolase, class II	EC:4.1.2.13	K01624	0.157456	1.23901	1.51065	1.5602	1.55619		0	2.49205	4.60612	3.73951	2.03096		0.859361	3.61752	3.40101	3.42395	3.6803		0	0	0	0	0
		tpiA	triosephosphate isomerase (TIM)	EC:5.3.1.1	K01803	0.190858	0.523438	0	0.0797037	0.507965		0.0439107	0.170284	0.153472	0.0936512	0.398356		0.0203338	0.0404901	0.16347	0.0357358	0.12243		0.126227	0.111831	0.210314	0.16299	0.351968
		gapA	glyceraldehyde 3-phosphate dehydrogenase	EC:1.2.1.12	K00134	0.0906512	0.262926	0	0.31531	0.423244		0.043943	0.739941	2.19797	2.26491	1.09814		0.370191	1.49804	2.34853	1.96298	0.951905		0.145959	0.307942	0.292614	0.235588	0.491544
		pgk	phosphoglycerate kinase	EC:2.7.2.3	K00927	0.0440518	0.226099	0	0.062314	0.494212		0.0549105	0.23941	0.69897	0.722532	0.583306		0.136193	0.0763731	0.376286	0.207539	0.348197		0.0385196	0.102445	0.158101	0.171275	0.35086
		gpmI	2,3-bisphosphoglycerate-independent phosphoglycerate mutase	EC:5.4.2.12	K15633	0.286192	0.201384	0	0.233426	0.513762		0.0627592	0.057384	0.228347	0.151186	0.59868		0.110739	0.0152256	0.245473	0.0985734	0.272378		0.0299665	0.0385231	0.12812	0.0740957	0.350977
		gpmB	probable phosphoglycerate mutase	EC:5.4.2.12	K15634	0	0	0	0	0.712677		0	0	0	0	0		0.427137	0.0499359	0.0532682	0.0727767	0.12886		0.203489	0.299682	0.265687	0.185829	0.179373
		apgM	2,3-bisphosphoglycerate-independent phosphoglycerate mutase	EC:5.4.2.12	K15635	0.0152678	0	0	0.173582	0.524773		0	0.558359	0.369546	0.152055	0.888237		0.019643	0.0421532	0.165015	0.106126	0.292628		0.0334556	0.045236	0.108439	0.083821	0.410849
		eno	enolase	EC:4.2.1.11	K01689	0	0	0	0	0		0	0.103363	0.0849732	0.110296	0.727692		0	0	0	0	0		0.144935	0.286019	0.5457	0.316469	0.788736
		pyk	pyruvate kinase	EC:2.7.1.40	K00873	0.045785	0.188423	1.31065	0.123334	0.334176		0	0.0437968	0	0.0526846	0.511668		0.931009	0.583311	0.775073	0.717886	0.765219		0.286629	0.23708	0.494037	0.456508	0.506548
Gluconeogenesis		pgi	glucose-6-phosphate isomerase	EC:5.3.1.9	K01810	0.543884	1.48844	0	0.588237	1.15226		0	0.444769	0.574279	0.310953	0.704553		0.0640818	0.0428755	0.0808294	0.0363714	0.154412		0.0888304	0.0884981	0.123072	0.0707744	0.364993
		glpX	fructose-1,6-bisphosphatase II	EC:3.1.3.11	K02446	0.1002	0.997591	0.715813	2.51563	1.2221		0.172608	0.86949	1.29526	0.814654	1.43832		0.157107	0.47487	1.15309	0.499583	0.578617		0.322102	1.65881	2.11802	2.07534	1.58814
		fbaA	fructose-bisphosphate aldolase, class II	EC:4.1.2.13	K01624	0.157456	1.23901	1.51065	1.5602	1.55619		0	2.49205	4.60612	3.73951	2.03096		0.859361	3.61752	3.40101	3.42395	3.6803		0	0	0	0	0
		tpiA	triosephosphate isomerase (TIM)	EC:5.3.1.1	K01803	0.190858	0.523438	0	0.0797037	0.507965		0.0439107	0.170284	0.153472	0.0936512	0.398356		0.0203338	0.0404901	0.16347	0.0357358	0.12243		0.126227	0.111831	0.210314	0.16299	0.351968
		gapA	glyceraldehyde 3-phosphate dehydrogenase	EC:1.2.1.12	K00134	0.0906512	0.262926	0	0.31531	0.423244		0.043943	0.739941	2.19797	2.26491	1.09814		0.370191	1.49804	2.34853	1.96298	0.951905		0.145959	0.307942	0.292614	0.235588	0.491544
		pgk	phosphoglycerate kinase	EC:2.7.2.3	K00927	0.0440518	0.226099	0	0.062314	0.494212		0.0549105	0.23941	0.69897	0.722532	0.583306		0.136193	0.0763731	0.376286	0.207539	0.348197		0.0385196	0.102445	0.158101	0.171275	0.35086
		gpmI	2,3-bisphosphoglycerate-independent phosphoglycerate mutase	EC:5.4.2.12	K15633	0.286192	0.201384	0	0.233426	0.513762		0.0627592	0.057384	0.228347	0.151186	0.59868		0.110739	0.0152256	0.245473	0.0985734	0.272378		0.0299665	0.0385231	0.12812	0.0740957	0.350977
		gpmB	probable phosphoglycerate mutase	EC:5.4.2.12	K15634	0	0	0	0	0.712677		0	0	0	0	0		0.427137	0.0499359	0.0532682	0.0727767	0.12886		0.203489	0.299682	0.265687	0.185829	0.179373
		apgM	2,3-bisphosphoglycerate-independent phosphoglycerate mutase	EC:5.4.2.12	K15635	0.0152678	0	0	0.173582	0.524773		0	0.558359	0.369546	0.152055	0.888237		0.019643	0.0421532	0.165015	0.106126	0.292628		0.0334556	0.045236	0.108439	0.083821	0.410849
		eno	enolase	EC:4.2.1.11	K01689	0	0	0	0	0		0	0.103363	0.0849732	0.110296	0.727692		0	0	0	0	0		0.144935	0.286019	0.5457	0.316469	0.788736
		pycA	pyruvate carboxylase subunit A	EC:6.4.1.1	K01959	0.097885	0.219749	0	0.577751	0.756825		0.365287	0.480712	2.75391	1.74435	0.744576		0.142388	0.261705	1.19207	0.499647	0.381828		0.048753	0.0902013	0.269423	0.224951	0.506238
		pycB	pyruvate carboxylase subunit B	EC:6.4.1.1	K01960	0.180222	0.550108	0.274828	0.530193	1.07322		0.0288196	0.376609	1.85741	1.49163	1.00678		0.19994	0.223764	0.750202	0.330068	0.241674		0.0872056	0.260795	0.408223	0.37037	0.998458
Pyruvate metabolism		porA	pyruvate ferredoxin oxidoreductase alpha subunit	EC:1.2.7.1	K00169	0.196311	0.411099	0	0.489285	0.745322		0.32955	0.502525	1.88868	2.79209	1.25834		0.576651	0.717815	2.13016	1.16431	0.789906		0.381909	0.546388	2.2332	2.22976	1.02696
		porB	pyruvate ferredoxin oxidoreductase beta subunit	EC:1.2.7.1	K00170	0.405573	1.4461	1.72589	0.538284	1.78034		2.41615	3.36714	9.682	6.69423	2.40714		0.293669	0.983417	2.46581	1.12622	0.724842		0.462601	0.609185	2.29914	2.03481	1.00703
		porD	pyruvate ferredoxin oxidoreductase delta subunit	EC:1.2.7.1	K00171	0.0572504	1.67494	0	0.184054	0.55548		0	0.650382	3.22274	2.98074	1.21104		0	0.0998752	0.209617	0.313962	0.132459		0.740514	1.61139	3.04659	3.84499	1.09512
		porG	pyruvate ferredoxin oxidoreductase gamma subunit	EC:1.2.7.1	K00172	1.20257	0.188398	0	0.72863	0.963368		0	0.952905	3.64163	2.98316	1.57418		0.54363	0.0749039	0.623396	0.250919	0.475124		0.936498	0.957522	2.90802	1.92731	1.02802
		ppdK	pyruvate, orthophosphate dikinase	EC:2.7.9.1	K01006	0.0296911	0.295045	0	0.152717	0.907631		0	0.128047	0.546027	0.180635	0.664185		0.0757894	0.187258	0.775107	0.22272	0.291917		0.0318376	0.0890654	0.211392	0.13203	0.520374
		pycA	pyruvate carboxylase subunit A	EC:6.4.1.1	K01959	0.097885	0.219749	0	0.577751	0.756825		0.365287	0.480712	2.75391	1.74435	0.744576		0.142388	0.261705	1.19207	0.499647	0.381828		0.048753	0.0902013	0.269423	0.224951	0.506238
		pycB	pyruvate carboxylase subunit B	EC:6.4.1.1	K01960	0.180222	0.550108	0.274828	0.530193	1.07322		0.0288196	0.376609	1.85741	1.49163	1.00678		0.19994	0.223764	0.750202	0.330068	0.241674		0.0872056	0.260795	0.408223	0.37037	0.998458
		lpd, pdhD	dihydrolipoamide dehydrogenase	EC:1.8.1.4	K00382	0.0506253	0.157841	0	0.065327	0.630149		0.1114	0.467614	1.24467	0.764452	1.03965		0.204291	0.136725	0.398853	0.279971	0.238134		0.255038	0.516789	0.779246	0.497093	0.521551
Acetyl-CoA metabolism		accA	acetyl-CoA carboxylase carboxyl transferase subunit alpha	EC:6.4.1.2/ 2.1.3.15	K01962	0.343474	0.597043	0	0.0541841	0.891799		0.219693	0.17392	0.0651485	0.177334	0.756975		0.341701	0.122648	0.153895	0.104272	0.261369		0.0752406	0.52117	0.465785	0.328024	0.525557
		accB	acetyl-CoA carboxylase biotin carboxyl carrier protein		K02160	0	3.7687	0	0.484251	1.8342		0	0.755316	1.53971	0.612679	0.839855		1.56648	0.369517	0.602654	0.778167	0.635574		0.343775	0.113764	0.164027	0.16335	0.496696
		accC	acetyl-CoA carboxylase, biotin carboxylase subunit	EC:6.4.1.2/ 6.3.4.14	K01961	0.229056	0.30397	1.9766	0.53085	1.32419		0.292904	0.131618	1.02266	0.30349	0.657369		0.0996633	0.0396685	0.216105	0.0771317	0.247973		0.0884604	0.120142	0.210262	0.200024	0.539026
		accD	acetyl-CoA carboxylase carboxyl transferase subunit beta	EC:6.4.1.2/ 2.1.3.15	K01963	0.0286264	0.401974	0	0.126523	0.574546		0	0.0386484	0.134853	0.0975717	0.474114		0.1709	0.0365359	0.242263	0.089442	0.14067		0.0175823	0.0301132	0.100021	0.112527	0.339066
		leuA	2-isopropylmalate synthase	EC:2.3.3.13	K01649	0.0690365	0.231085	0	0.218743	0.721829		0.565412	0.28518	1.5499	0.711468	0.893593		0.684251	0.975995	1.65799	1.31127	1.272		0.208613	0.233814	0.517062	0.377405	0.54124
		nifV	homocitrate synthase NifV	EC:2.3.3.14	K02594	0	0	0	0.0242393	0.330352		0	0	0.184267	0.0194749	0.374212		0.0517872	0.00304685	0.0637563	0.0191446	0.200545		0.0460734	0.0219986	0.0807655	0.0426164	0.257542
Formate metabolism		fdoG, fdfH	formate dehydrogenase major subunit	EC:1.17.1.9	K00123	0.0254465	0.0410579	0	0.122728	0.532557		0.0243934	0.0558084	0.11917	0.102811	0.47381		1.19706	2.56419	3.1931	2.04572	2.6843		0.0696056	0.144947	0.246064	0.250069	0.459923
		fdoH	formate dehydrogenase iron-sulfur subunit		K00124	0.0954396	0.0492643	0	0.0165072	0.480176		0	0.0459007	0.326772	0.0732428	0.575461		0.183469	0.81355	0.768458	0.796211	0.874063		0.145655	0.12366	0.231706	0.200631	0.439928
		fdoI	formate dehydrogenase subunit gamma		K00127	0	0	0	0	0		0	0	0	0	0		0.474659	0.0860953	0.0948002	0.0500975	0.212306		0	0	0	0	0
		fdhA	formate dehydrogenase (NADP+) alpha subunit	EC:1.17.1.10	K05299	0.343506	0.0961426	0	0.143632	0.69802		0.131854	0.173605	0.296741	0.329617	0.552217		0.0105382	0.0339585	0.0761703	0.0387156	0.127433		0.0726365	0.0373724	0.0890769	0.0477149	0.523642
		fdhB	formate dehydrogenase (NADP+) beta subunit	EC:1.17.1.10	K15022	0	0.0704607	0	0.0722089	0.974366		0.0976148	0.277528	0.795326	0.7965	0.746982		0.0589175	0.0172184	0.141211	0.0489408	0.14643		0.0675256	0.0447047	0.153139	0.0824478	0.770782
Hydrogen metabolism		hydB	quinone-reactive Ni/Fe-hydrogenase large subunit	EC:1.12.5.1	K05922	0.0572733	0.295555	0	0.0759593	0.654097		0.109856	0.121621	0.112141	0.14289	0.613804		2.39025	7.75226	14.5172	7.83745	4.78397		0.680355	5.29337	4.5772	3.59161	3.27746
		hydA	quinone-reactive Ni/Fe-hydrogenase small subunit	EC:1.12.5.1	K05927	0.0327306	0.251247	0	0.298124	0.918054		0.219716	0.358141	0.449926	0.383225	0.859615		1.7442	9.9288	10.3506	7.62086	7.80835		0.611474	6.22999	5.45892	3.67886	4.12368
		hypA	hydrogenase nickel incorporation protein HypA/HybF		K04651	0	0	0	0	0		0	0	0	0	0		0	0.249668	0.0446408	0.172296	0.213594		0	0.0203917	0.0224822	0.0139013	0.219423
		hypB	hydrogenase accessory protein		K04652	0	0	0	0.0486797	0.290043		0	0.0821654	0	0.166309	0.430356		0.427185	0.0337405	0.14152	0.140112	0.274597		0.0166149	0.0735907	0.0796791	0.0504569	0.301996
		hypC	hydrogenase assembly chaperone		K04653	0	0	0	0.853082	0.432605		0	0	0.482736	1.58787	0.366156		9.39817	0	4.26537	11.9334	1.9027		0	0	0	0	0
		hypD	hydrogenase expression/formation protein		K04654	0.114539	0.159197	0	0.0788189	0.704709		0	0.0193714	0.257815	0.127724	0.523138		1.19596	0.961006	1.55728	0.944605	0.563777		0	0	0	0	0
		hypE	hydrogenase expression/formation protein		K04655	0	0	0	0.0586195	0.594178		0	0	0.0916918	0.0963259	0.470841		0.0745839	0.0998706	0.552593	0.350428	0.264452		0.346239	0.187837	0.270806	0.293219	0.614171
		hypF	transcriptional regulatory protein		K04656	0.114556	0	0	0.0542398	0.414681		0	0	0.0956685	0.049927	0.402086		0.047474	0.0144037	0.111823	0.0615512	0.195157		0.0186155	0.0196742	0.0411204	0.0402353	0.24992
		hycl	hydrogenase 1 maturation protease	EC:3.4.23.-	K03605	0.0612119	0.451989	0	0.27205	0.88638		0.219581	0	0.159642	0.0829099	0.63905		0.878067	1.09705	1.3073	1.37047	0.874533		0.25084	0.645209	0.506954	0.807231	0.701606
		hyaC	Ni/Fe-hydrogenase 1 B-type cytochrome subunit		K03620	0	0	0	0	0.475405		0	0.057179	0.0880895	0.198441	0.556925		0.245925	0.255224	0.352057	0.244847	0.502882		0.0847585	0.20739	0.268829	0.305673	0.403421
		hyfB	hydrogenase-4 component B	EC:1.-.-.-	K12137	0.0114463	0	0	0	0.364227		0	0.0139818	0.0116321	0.0309391	0.518441		0.0315614	0	0.0507456	0.0133876	0.11425		0	0.00034075	0.0204882	0.00369134	0.291767
		hyfE	hydrogenase-4 component E	EC:1.-.-.-	K12140	0	0	0	0.0702424	0.473544		0.0184815	0	0	0.0383666	0.490735		0	0.00506506	0.00748577	0.00360895	0.122871		0.0175413	0.0045477	0.0127571	0.00840682	0.154499
		hyfF	hydrogenase-4 component F	EC:1.-.-.-	K12141	0	0	0	0	0.362202		0	0.00527621	0.0872759	0.0388536	0.431219		0.0141905	0.00573031	0.0231443	0.00859332	0.1194		0.0109225	0.00291338	0.0142811	0.00791187	0.236441
Fermentation	Lactate fermentation	ldh	L-lactate dehydrogenase	EC:1.1.1.27	K00016	0	0.72805	0	0.122582	0.778918		0.549082	0.503527	0.702445	0.472593	1.13465		0.310665	0.317298	0.570824	0.264151	0.237634		0.173208	0.0894418	0.215895	0.192855	0.25479
	Ethanol fermentation	adhP	alcohol dehydrogenase, propanol-preferring	EC:1.1.1.1	K13953	0.458191	0.0856299	0	0.0256722	0.471918		0	0.93422	4.69452	3.4387	3.00742		0.0203363	0.0876038	0.0397225	0.0453939	0.128053		1.70666	5.58198	3.3921	3.31636	3.25066
		ALDH	aldehyde dehydrogenase (NAD+)	EC:1.2.1.3	K00128	0.229059	0.20367	0	1.04482	0.751063		0.0627482	0.560024	0.812235	0.868984	0.937711		0	0	0	0	0		0	0	0	0	0
	Acetate fermentation	pta	phosphate acetyltransferase	EC:2.3.1.8	K00625	0.206117	0.842387	0	0.347216	0.523154		0	0.293828	0.304438	0.0549987	0.39969		0	0	0	0	0		0	0	0	0	0
		ackA	acetate kinase	EC:2.7.2.1	K00925	0.143133	0.141676	0.667615	0.0786062	0.546169		0	0.0428345	0.187892	0.0794687	0.568745		0.310641	0.484217	0.60508	0.437783	0.240041		0.0299403	0.0347593	0.0713943	0.0755083	0.240983
		acyP	acylphosphatase	EC:3.6.1.7	K01512	0	0	0	0.838241	1.04874		0	0	0.144108	0.36576	0.626035		1.99342	9.48747	3.31463	4.09308	2.05555		14.7122	6.83935	4.13037	5.0242	1.79177
		acs	acetyl-CoA synthetase	EC:6.2.1.1	K01895	0.0208211	0.095434	0	0.10732	0.541644		0.0274692	0.0670963	0.236677	0.159765	0.677495		0.624061	2.6906	5.48762	3.70482	2.6754		0.130493	0.162877	0.308425	0.324234	0.55431
Oxidative phosphorylation	Complex I	nuoA	NADH-quinone oxidoreductase subunit A	EC:1.6.5.3	K00330	0	0.717793	0	0	0.390434		0	0.520306	0.897224	0.642477	0.602078		0	0.0832203	0.0274796	0.00671994	0.266231		0.165862	0.029318	0.0922451	0.0447866	0.226621
		nuoB	NADH-quinone oxidoreductase subunit B	EC:1.6.5.3	K00331	0.17179	0	0	0.166023	1.2088		0.146433	1.26183	3.02491	2.88314	1.61477		0	0.146868	0.17486	0.101254	0.512793		0.172002	0.0534146	0.151515	0.116179	0.380844
		nuoC	NADH-quinone oxidoreductase subunit C	EC:1.6.5.3	K00332	0	0	0	0.0597555	0.204973		0	0.0857608	0.410117	0.603382	0.317125		0	0.0178366	0.126657	0.0618138	0.207199		0.0758852	0.0218304	0.067225	0.0468581	0.235345
		nuoD	NADH-quinone oxidoreductase subunit D	EC:1.6.5.3	K00333	0.0381755	0.0628095	1.0664	0.131063	0.473549		0.439345	0.634973	1.26413	1.39591	0.830178		0.0527287	0.240069	0.449738	0.294807	0.223326		0.0355411	0.0404878	0.198717	0.104874	0.578921
		nuoH	NADH-quinone oxidoreductase subunit H	EC:1.6.5.3	K00337	0.028629	0.269217	0	0.0891827	0.810067		6.20558	28.5489	14.5902	8.07029	4.66942		0.0123805	0.0096024	0.0671112	0.0289511	0.219549		0.0842478	0.031462	0.118184	0.0724127	0.528328
		nuoI	NADH-quinone oxidoreductase subunit I	EC:1.6.5.3	K00338	0	0.538345	0	0.490266	0.594184		0	0.149363	0.741828	0.329736	0.370443		0	0	0.0559981	0.0515607	0.050565		0.160403	0.0446355	0.115544	0.0956336	0.2567
		nuoJ	NADH-quinone oxidoreductase subunit J	EC:1.6.5.3	K00339	0	0	0	0.329157	0.347208		0	0.374644	0.732013	0.447574	0.310825		0	0	0.0100002	0.015399	0.150257		0.0526564	0.0197853	0.0714716	0.036187	0.169191
		nuoK	NADH-quinone oxidoreductase subunit K	EC:1.6.5.3	K00340	0	0.753714	0	0.515596	0.442219		0	0	0.266901	0.326053	0.420432		0	0	0.040372	0.0037932	0.0824078		0.0921454	0.0201904	0.0773322	0.0793358	0.231076
		nuoL	NADH-quinone oxidoreductase subunit L	EC:1.6.5.3	K00341	0	0	0	0.0522006	0.562462		0	0.087014	0.172121	0.269943	0.410429		0.0230848	0	0.0834034	0.0159527	0.194738		0.0403549	0.0182194	0.0913303	0.0730743	0.335449
		nuoM	NADH-quinone oxidoreductase subunit M	EC:1.6.5.3	K00342	0.0286226	0	0	0.168983	0.442319		0	0.0213733	0.0369061	0.0823187	0.654669		0.0657122	0	0.0377375	0.0152539	0.113599		0.019568	0.00867162	0.0476373	0.0337483	0.293538
		nuoN	NADH-quinone oxidoreductase subunit N	EC:1.6.5.3	K00343	0.0572321	0	0	0	0.351669		0.549079	0.157564	0.391163	0.120297	0.564215		0	0.00594319	0.0366862	0.00865927	0.12792		0.0184826	0.01025	0.0487852	0.0262363	0.329052
			NADH dehydrogenase	EC:1.6.99.3	K00356	0	0.342576	3.83913	0.235692	0.639045		0	0	0.897565	0.2383	0.645828		0.103555	0.0651323	0.356239	0.144234	0.265012		0.269802	0.39679	0.687037	0.83131	0.664568
	Complex II	sdhA	succinate dehydrogenase/fumarate reductase, flavoprotein subunit	EC:1.3.5.1/ 1.3.5.4	K00239	2.74988	0.307669	0	0.278511	1.25493		0.475865	0.541004	1.26627	0.804519	1.8156		0.129441	0.391764	0.844743	0.372021	0.578333		0.101157	0.234111	0.420814	0.328372	0.791317
		sdhB	succinate dehydrogenase/fumarate reductase, iron-sulfur subunit	EC:1.3.5.1/ 1.3.5.4	K00240	0.314927	0.376881	4.94508	0.12482	1.35151		0	1.49904	1.48885	1.15945	2.5131		0.130519	0.470815	1.09853	0.676852	0.796884		0.109812	0.327614	0.608936	0.461357	0.930994
	Complex III	petB	ubiquinol-cytochrome c reductase cytochrome b subunit	EC:1.10.2.2	K00412	0.152691	0.317378	0	0.435966	1.23989		1.36717	4.06288	7.07616	5.8262	3.4318		18.2051	30.306	14.2124	17.5389	23.2623		0.0566392	0.0875748	0.212147	0.135602	0.733276
		petC	menaquinol-cytochrome c reductase iron-sulfur subunit	EC:1.10.2.-	K03886	0.601295	0.209342	0	0.727898	1.21936		0.439306	1.9271	3.25225	1.84863	1.47553		0.284812	0.017836	0.298662	0.0453783	0.161612		0.579201	0.349615	0.445838	0.212266	1.20157
	Complex IV	coxB	cytochrome c oxidase subunit II	EC:1.9.3.1	K02275	0	0	0	0	0		0	0	0	0	0		0.047474	0	0	0.0209197	0.153997		0.0877585	0.0755064	0.224213	0.202659	0.354392
		ccoN	cytochrome c oxidase cbb3-type subunit I	EC:1.9.3.1	K00404	0	0	0	0	0		0	0	0	0	0		0.903795	0.354269	0.443902	0.528662	1.10626		0	0	0	0	0
		cydA	cytochrome bd ubiquinol oxidase subunit I	EC:1.10.3.14	K00425	0	0.0729619	0.898799	0.846129	0.851002		1.86734	0.568987	1.68973	1.62089	1.50616		0.215738	0.276812	0.365973	0.425651	0.397556		3.02651	0.433905	0.971673	1.21219	2.27344
		cydB	cytochrome bd ubiquinol oxidase subunit II	EC:1.10.3.14	K00426	0.243297	0.37684	0	0.0951308	0.606184		0.164734	0.397886	1.3333	1.20634	1.32453		0.049095	0.480139	0.311895	0.306351	0.532055		1.1467	0.738972	0.788529	0.986117	2.17554
	Complex V (F-type)	PMA1	H+-transporting ATPase	EC:3.6.3.6	K01535	0.0177738	0.036055	0	0.111481	0.45505		0.439285	0.160361	1.82543	0.930305	0.707841		0.0212128	0.037112	0.139544	0.0629347	0.192077		0.0400805	0.0385772	0.0846067	0.0452412	0.281799
		atpB	F-type H+-transporting ATPase subunit a	EC:3.6.3.14	K02108	0	0	0	0	0.58423		0	0.112703	0.574301	0.3132	0.60839		0.142389	0.0108518	0.013058	0.0309915	0.0682031		0.293189	0.0519243	0.100552	0.0702637	0.395209
		atpF	F-type H+-transporting ATPase subunit b	EC:3.6.3.14	K02109	0.126564	0.141648	0	0.0209079	0.550018		0	0.0261824	0.516124	0.191966	0.490847		2.84158	0.142329	0.26972	0.111046	0.158594		0.471245	0.211898	0.24848	0.197268	0.26341
		atpE	F-type H+-transporting ATPase subunit c	EC:3.6.3.14	K02110	0.0381812	0	0	0.0520078	0.540492		0	0.867186	0.180786	0.510209	0.690291		0	0	0.0131385	0.00389524	0.120561		0.0341311	0.0181309	0.0890442	0.059437	0.207182
		atpA	F-type H+-transporting ATPase subunit alpha	EC:3.6.3.14	K02111	0.130867	0.232906	0	0.128259	0.890092		0.0732449	0.465668	0.750688	0.457979	0.989662		0.329715	0.586192	0.952872	0.391473	0.576296		0.0905035	0.24924	0.448315	0.241574	0.429501
		atpD	F-type H+-transporting ATPase subunit beta	EC:3.6.3.14	K02112	0.0214686	0.15227	0	0.0997116	0.992608		0	0.120063	0.465158	0.248574	0.578014		0.0542386	0.114436	0.327934	0.155602	0.290223		0.0294749	0.0565617	0.146611	0.114486	0.428506
		atpH	F-type H+-transporting ATPase subunit delta	EC:3.6.3.14	K02113	0	0	0	0.0365719	0.434172		0	0.167833	0.242496	0.0869057	0.334995		0	0.0768261	0.0531098	0.045462	0.0992843		0.170806	0.0673008	0.075095	0.0547388	0.0954446
		atpC	F-type H+-transporting ATPase subunit epsilon	EC:3.6.3.14	K02114	0	0	0	0.266143	0.11864		0	0	0.54827	0.182023	0.184089		0	0	0.17456	0.151429	0.271838		0.230353	0.109584	0.0523074	0.0889283	0.160666
		atpG	F-type H+-transporting ATPase subunit gamma	EC:3.6.3.14	K02115	0.152695	0.358938	0.705977	0.104203	1.0465		0	0.120381	0.467644	0.114595	0.501553		0.0569551	0.0601042	0.0703938	0.0230029	0.199317		0.0603721	0.0284695	0.0533218	0.0406344	0.27965
Transport		modA	molybdate transport system substrate-binding protein		K02020	0.101532	1.24221	1.28715	0.610112	1.29936		0	0.0987831	0.376747	0.131909	0.465442		0.82722	1.46271	1.95592	1.44941	0.493343		0.107501	0.0385426	0.246843	0.152286	0.250765
		modB	molybdate transport system permease protein		K02018	0	0	0	0.0393258	0.280644		0	0	0.302746	0.014622	0.295724		0	0	0.0880111	0.0337334	0.166948		0.0438828	0.00384293	0.0162935	0.012178	0.183824
		modC	molybdate transport system regulatory protein		K02019	0	0	0	0.127056	0.26681		0	0.0907765	0.466013	0.240446	0.407391		0.199343	0.199731	0.154333	0.471307	0.467122		0.247338	0.859607	0.91507	1.13132	0.807393
		nixA	high-affinity nickel-transport protein		K07241	0.00578604	0.0141101	0	0	0.352897		0	0	0	0	0		0.230527	0.103916	0.337837	0.349047	0.209993		0.194881	0.010917	0.0210763	0.0202561	0.283191
		ABC.PE.A	peptide/nickel transport system ATP-binding protein		K02031	0	0	0	0.0267732	0.409847		0	0.0592885	0.18627	0.0799343	0.490417		0.0610284	0.0121794	0.0783619	0.0240933	0.158984		0.0300888	0.0227308	0.0320042	0.031726	0.331535
		ABC.PE.A1	peptide/nickel transport system ATP-binding protein		K02032	0	0	0	0	0.782388		0	0.103836	0.124	0.0180452	0.528402		0.0474721	0.0312102	0.117182	0.0453698	0.242252		0	0	0	0	0
		ABC.PE.P	peptide/nickel transport system permease protein		K02033	0	0	0	0	0.699889		0	0	0.0641979	0.0267565	0.593301		0.142363	0	0.0911887	0.029071	0.167744		0.00769652	0.00938141	0.0334627	0.0285259	0.254816
		ABC.PE.P1	peptide/nickel transport system permease protein		K02034	0.114502	0	0	0.0186017	0.395584		0	0	0.247875	0.0609324	0.502948		0.0711854	0.0891687	0.235477	0.176523	0.290299		0.02194	0.0138258	0.049658	0.0465744	0.338883
		ABC.PE.S	peptide/nickel transport system substrate-binding protein		K02035	0	0	0	0	0.348186		0	0.0188779	0.0345708	0.0764108	0.517189		0.0593249	0.0261252	0.0727318	0.0278659	0.183873		0.0307154	0.0163005	0.0612303	0.0281531	0.244148
Acid stress		TC.CPA1	monovalent cation:H+ antiporter, CPA1 family		K03316	0	0.289884	0	0.0202373	0.248401		0	0	0.0653591	0.0266088	0.500736		0	0.0258317	0.0683148	0.0107174	0.165025		0.0120541	0.00237347	0.0121685	0.00400984	0.207453
		TC.SSS	solute:Na+ symporter, SSS family		K03307	0.0190809	0.0593515	0	0.072002	0.484142		0	0	0	0	0		0.100705	0.27433	0.424992	0.315828	0.414151		0.0774188	0.502789	0.426179	0.571751	0.910252
		kdpA	K+-transporting ATPase ATPase A chain	EC:3.6.3.12	K01546	0.00817705	0.144028	0	0.309974	0.62433		0.0313665	0.706981	2.10253	2.1873	0.719387		0.0244154	0.0118914	0.102537	0.0523764	0.172312		0.0245218	0.182092	0.441586	0.396688	0.490016
		kdpB	K+-transporting ATPase ATPase B chain	EC:3.6.3.12	K01547	0.0394878	0.668095	0	0.869206	0.591857		0.109794	0.281124	1.12885	0.827951	0.674201		0.0355923	0.0663479	0.258744	0.0682199	0.287448		0.0565913	0.227487	0.440911	0.426393	0.548355
		kdpC	K+-transporting ATPase ATPase C chain	EC:3.6.3.12	K01548	0.038178	0.274059	0	0.543234	0.56832		0	0.167484	0.521655	0.512609	0.793719		0	0.040645	0.109287	0.0280443	0.131044		0.110575	0.10568	0.2628	0.192128	0.300467
		kup	KUP system potassium uptake protein		K03549	0.057263	0	0	0	0.337625		0	0	0	0.0319051	0.349876		0	0	0.0218243	0.00241374	0.111121		0.0176046	0.0111381	0.0280288	0.0178483	0.219502
		pstA	phosphate transport system permease protein		K02038	0	0.224977	0	0.274642	0.543092		0	0	0.180522	0.130428	0.569878		0.00948797	0.00454191	0.0340612	0.0117193	0.253652		0.0302595	0.00605312	0.0313604	0.0220249	0.273424
		pstB	phosphate transport system ATP-binding protein	EC:3.6.3.27	K02036	0	0.10614	0	0.0337179	0.497412		0	0.185819	0.0676813	0.131304	0.424796		0.427245	0.0277378	0.259968	0.0620698	0.128021		0.0544536	0.00664679	0.0227543	0.0223508	0.350562
		pstC	phosphate transport system permease protein		K02037	0	0.0876543	0	0.160859	0.500623		0.0732281	0.0810892	0.400612	0.345259	0.569641		0.0406793	0.0459897	0.421863	0.178251	0.146253		0.0434837	0.00759173	0.0442458	0.0201251	0.39066
		pstS	phosphate transport system substrate-binding protein		K02040	0.217571	2.68223	0	0.811971	1.85934		0.219611	0.701557	0.83885	0.814832	1.26669		0.077658	0.313986	0.476292	0.279978	0.396393		0.132751	0.0792169	0.144252	0.265076	0.985495
		pdaD	arginine decarboxylase	EC:4.1.1.19	K02626	0.0381663	0	0	0.140146	0.800088		0	0	0.155952	0.143411	0.439837		0.284769	0.105125	0.278144	0.264186	0.320344		0.130088	0.0801758	0.16194	0.148893	0.453569
		slc	sodium/hydrogen exchanger			0.0381743	0	0	0.0202715	0.394038		0	0	0.0449708	0.0755603	0.712766		0.00791476	0.00640111	0.0383784	0.0108707	0.2008		0.0252951	0.0105804	0.0459803	0.0220126	0.193923
Heavy metal stress		arsA	arsenite/tail-anchored protein-transporting ATPase	EC:3.6.3.16/ 3.6.3.-	K01551	0.0286108	0.18162	0	0.0379523	0.39048		0	0.0934002	0.280782	0.354625	0.647794		0.311875	0.157484	0.298389	0.211902	0.467689		0.723196	0.542673	0.726418	0.647286	0.496325
		arsB	arsenical pump membrane protein		K03893	0.0858852	0.271607	0	0.310702	0.492551		0	0	0.134452	0.168696	0.43533		0.0866623	0.0316059	0.0317864	0.0136711	0.131181		0.0364472	0.0181747	0.0465124	0.0421876	0.239025
		arsC	arsenate reductase	EC:1.20.4.1	K03741	0	0	0	0	0.440643		0	0	0.412883	0.167557	0.619722		0	0.0542784	0.0919574	0.0655	0.154964		0	0	0	0	0
		arsR	ArsR family transcriptional regulator, arsenate/arsenite/antimonite-responsive transcriptional repressor		K03892	0	0.218605	1.52415	0.980801	0.432804		0	0.386409	2.25509	2.33312	0.726357		5.13235	2.82059	6.77382	1.59462	1.74158		16.1213	3.97716	3.39883	2.89672	1.27474
		merA	mercuric reductase	EC:1.16.1.1	K00520	0.0763342	0.0462415	0	0.027082	0.301926		0.137278	0.114079	0.436816	0.306619	0.633877		0.34803	0.245136	0.487725	0.221462	0.382315		0.233661	0.267015	0.302566	0.145207	0.438924
		merR	MerR family transcriptional regulator, mercuric resistance operon regulatory protein		K08365	0	0	0	0	0.597902		0	2.63182	1.87211	2.78252	1.63938		0	0.220304	0.519932	0.470433	0.276855		0.368584	0.0516123	0.0422202	0.0340764	0.250112
		merT	mercuric ion transport protein		K08363	0	0	0	0	0		0	0	0	0	0		0	0	0	0	0		0.117276	0.0247708	0.0595096	0.0191715	0.340443
		copB	Cu2+-exporting ATPase	EC:3.6.3.4	K01533	0.109068	0.0747646	0.902929	0.199161	0.563756		0.0658849	0.111134	0.638527	0.367137	0.640462		0.12173	0.294409	0.464989	0.303176	0.429548		0.227944	0.810618	1.65746	1.84839	0.901401
		cusA	Cu(I)/Ag(I) efflux system membrane protein CusA/SilA		K07787	0.00520555	0.0980471	0	0.0033595	0.527536		0.0169028	0	0.066918	0.0400372	0.51803		0.0258951	0.00370746	0.0518515	0.019363	0.18537		0.0281502	0.0386228	0.101	0.0803671	0.366658
		cusB	membrane fusion protein, Cu(I)/Ag(I) efflux system		K07798	0.0186286	0.0469115	0	0.0106503	0.358301		0.109835	0.0163851	0	0.0663481	0.553595		0.106314	0.0175395	0.133072	0.0394921	0.162608		0.0402731	0.0226133	0.107193	0.0724398	0.16288
		czcD	cobalt-zinc-cadmium efflux system protein		K16264	0.0572363	0	0	0.08668	0.206772		0	0.316935	2.31726	3.80386	0.561003		0.170873	0.231408	0.16574	0.0813874	0.243516		0.047453	0.00628831	0.0481769	0.0232544	0.271217
		TC.HAE1	hydrophobic/amphiphilic exporter-1 (mainly G- bacteria), HAE1 family		K03296	0.0127263	0.0229251	0.363769	0.00741884	0.452131		0.119789	0.0410648	0.108268	0.152839	0.614735		0.0934414	0.038309	0.172453	0.0548913	0.21355		0	0	0	0	0
		acrA	membrane fusion protein, multidrug efflux system		K03585	0.114491	0	0	0.0987868	0.482449		0	0	0.653458	0.240804	0.599502		0.227819	0.0771072	0.374428	0.127417	0.300137		0.946305	0.132916	0.220685	0.226917	0.457533
		acrB	multidrug efflux pump		K18138	0	0	0	0	0		0	0	0	0	0		0.0158287	0.0223158	0.0529879	0.0278517	0.222348		0.0456126	0.0145963	0.0539367	0.0422795	0.320524
		ABC.CD.TX	HlyD family secretion protein		K02005	0.0229134	0.0607699	0	0.142787	0.528888		0	0.0344495	0.118477	0.0217244	0.506704		0.174022	0.249674	0.725617	0.356069	0.255708		0.136103	0.106468	0.266509	0.14254	0.381229
		tolC	outer membrane protein		K12340	0.090823	0.0298277	0	0.163058	0.56345		0	0.143299	0.139399	0.1924	0.576851		0.103549	0.0468339	0.299711	0.278014	0.240313		0.0304646	0.0816165	0.15268	0.0920548	0.231381
		OZS1	C4-dicarboxylate transporter/malic acid transport protein			0.0286312	0.0731997	0.799734	0.312218	0.499934		0.879076	0	0.269766	0.263166	0.543614		0	0.108067	0.248384	0.105324	0.232948		0.0151193	0.0211058	0.0750819	0.0453467	0.354471
		cdf	cation diffusion facilitator family transporter			0	0	0	0.0596713	0.437146		0	0.0353991	0.0641933	0.0921577	0.646448		0	0	0.028996	0.00553612	0.166513		0.0116211	0.00677993	0.0231157	0.0150232	0.235699
Oxidative stress		ahpC	peroxiredoxin (alkyl hydroperoxide reductase subunit C)	EC:1.11.1.15	K03386	0	4.04438	12.728	2.27929	6.26837		0	3.10144	8.21825	18.6379	9.81638		11.8524	4.43421	6.41096	6.83167	3.37744		2.26889	0.761345	2.83706	1.84384	2.99066
		trxB	thioredoxin reductase (NADPH)	EC:1.8.1.9	K00384	0	0	0	0	0		0	0.308548	1.08352	0.43311	0.523008		0.626489	0.271573	0.677591	0.792645	0.52256		0.305938	0.314336	0.522661	0.321297	0.600949
		yhjA	cytochrome c551 peroxidase	EC:1.11.1.5	K00428	0	0	0	0	0		0	0.418392	1.55443	1.42864	0.942481		0	0	0	0	0		0	0	0	0	0
		prxQ	peroxiredoxin Q/BCP	EC:1.11.1.15	K03564	0	0	0	0	0		0	0.196095	0.360821	0.424859	0.975916		0	0	0	0	0		0	0	0	0	0
		trxA	thioredoxin 1		K03671	0	3.76861	0	5.44332	2.20661		1.97704	4.24813	7.85801	16.7715	5.96434		0	2.51943	3.6826	2.95502	1.24156		6.26589	11.234	13.318	14.7166	5.15783
		tpx	thiol peroxidase, atypical 2-Cys peroxiredoxin	EC:1.11.1.15	K11065	2.57679	1.88436	1.29515	1.18941	2.28058		0	0.752273	0.936816	0.673858	1.3086		0	0	0	0	0		0	0	0	0	0
		fprB	rubrerythrin		K19824	0	1.3978	3.61491	2.40773	1.99634		4.13792	2.16745	2.78183	2.10525	1.77957		3.09949	1.32471	1.96332	1.92114	1.12796		8.56194	4.6864	5.36214	5.00247	2.64311
		rubB	rubredoxin	EC:1.18.1.1	K05297	0	42.6699	20.3972	66.7742	9.7315		0	36.3084	11.397	40.1879	9.68099		0	18.0021	15.4812	39.1152	7.97979		325.24	155.677	68.9841	120.596	26.5858
