# Supplementary material for: Insights into ecological role of a new deltaproteobacterial order Candidatus Acidulodesulfobacterales by metagenomics and metatranscriptomics
Source: ISME J. 2019 Apr 8;13(8):2044–57. doi: 10.1038/s41396-019-0415-y (PMC6776010; doi:10.1038/s41396-019-0415-y)
Supplement: Supplementary file 8 — Supplementary Table 7 [file 41396_2019_415_MOESM8_ESM.xlsx]

## Sheet: Table S7
Table S7 Genes from the four bins involved in iron oxidation via hmmsearch
Genome	Gene ID	Hmm model	Full sequence				This domain					Hmm coord			Ali coord			Env coord		Acc
			E-value	Score	Bias		c-Evalue	i-Evalue	Score	Bias		From	To		From	To		From	To
AP1	NODE_1_length_322929_cov_497.378_138	cytochrome c552	2.5e-06	13.1	1.2		8.8e-06	8.8e-06	11.3	0.2		143	230		59	154		50	154	0.69
AP3	NODE_1_length_877655_cov_572.64_151	cytochrome c552	6.6e-08	18.3	0		8.8e-08	8.8e-08	17.9	0		31	132		18	127		5	129	0.75
AP2	NODE_1_length_906177_cov_1099.63_553	cytochrome c552	2.2e-06	13.3	0		3.1e-06	3.1e-06	12.8	0		165	230		82	162		63	162	0.74
AP2	NODE_1_length_906177_cov_1099.63_57	cytochrome c552	5e-07	15.4	0		6.3e-07	6.3e-07	15.1	0		38	132		25	127		3	129	0.75
AP4	NODE_120_length_128679_cov_6570.005616_98	cytochrome c552	4.8e-08	18.7	0.1		5.8e-08	5.8e-08	18.5	0.1		29	132		8	114		1	116	0.72
AP4	NODE_120_length_128679_cov_6570.005616_99	cytochrome c552	5.9e-08	18.5	0		6.2e-08	6.2e-08	18.4	0		33	132		8	116		1	118	0.73
AP4	NODE_1271_length_27490_cov_6558.796660_2	cytochrome c552	3.5e-08	19.2	0		3.9e-08	3.9e-08	19	0		40	132		24	127		2	129	0.7
AP4	NODE_149_length_112850_cov_5034.601199_65	cytochrome c552	4.5e-07	15.6	0.1		0.0015	0.0015	4	0		29	74		16	61		1	74	0.68
AP4	NODE_149_length_112850_cov_5034.601199_65	cytochrome c552	4.5e-07	15.6	0.1		2.2e-05	2.2e-05	10.1	0.1		208	230		90	113		77	113	0.81
AP1	NODE_15_length_55521_cov_436.976_9	cytochrome c552	9.7e-08	17.7	0		1.3e-07	1.3e-07	17.3	0		35	132		22	127		6	129	0.75
AP1	NODE_16_length_54273_cov_409.658_13	cytochrome c552	3e-07	16.1	0		3.7e-07	3.7e-07	15.8	0		31	132		9	113		2	115	0.7
AP1	NODE_16_length_54273_cov_409.658_14	cytochrome c552	6e-07	15.2	0		6.5e-07	6.5e-07	15	0		27	132		10	122		1	124	0.69
AP3	NODE_2_length_318008_cov_613.378_15	cytochrome c552	2.4e-07	16.5	0		2.6e-07	2.6e-07	16.3	0		30	132		7	112		1	114	0.69
AP3	NODE_2_length_318008_cov_613.378_16	cytochrome c552	8.8e-08	17.9	0.1		9.5e-08	9.5e-08	17.8	0.1		27	132		3	115		1	117	0.75
AP3	NODE_2_length_318008_cov_613.378_168	cytochrome c552	6.2e-08	18.4	0.1		8.4e-08	8.4e-08	17.9	0.1		134	230		53	152		47	152	0.76
AP2	NODE_2_length_501434_cov_1077.66_41	cytochrome c552	1.6e-06	13.8	0.8		3.4e-06	3.4e-06	12.7	0.1		133	230		511	607		488	607	0.75
AP2	NODE_4_length_297174_cov_993.999_171	cytochrome c552	8.9e-07	14.6	0		1.1e-06	1.1e-06	14.4	0		32	132		20	118		2	120	0.64
AP2	NODE_4_length_297174_cov_993.999_228	cytochrome c552	6.7e-08	18.3	0		7.3e-08	7.3e-08	18.1	0		37	132		8	113		1	115	0.68
AP2	NODE_4_length_297174_cov_993.999_229	cytochrome c552	3.4e-07	16	0		3.7e-07	3.7e-07	15.8	0		26	132		9	122		1	124	0.67
AP3	NODE_7_length_61680_cov_557.09_35	cytochrome c552	9.4e-06	11.2	0.2		3.4e-05	3.4e-05	9.4	0		142	230		508	598		493	598	0.78
AP3	NODE_1_length_877655_cov_572.64_147	cytochrome 572	8.9e-13	33.6	1.3		8.9e-13	8.9e-13	33.6	1.3		3	68		3	68		1	118	0.84
AP1	NODE_15_length_55521_cov_436.976_5	cytochrome 572	1.9e-13	35.8	0.8		1.9e-13	1.9e-13	35.8	0.8		1	68		1	68		1	162	0.84
AP4	NODE_1271_length_27490_cov_6558.796660_1	cytochrome 572	8.7e-13	33.7	2.1		8.7e-13	8.7e-13	33.7	2.1		1	68		1	68		1	189	0.73
AP2	NODE_1_length_906177_cov_1099.63_53	cytochrome 572	1.2e-16	46.4	1		1.2e-16	1.2e-16	46.4	1		1	174		1	171		1	185	0.8
AP3	NODE_1_length_877655_cov_572.64_779	cytochrome 579	1.8e-13	36.7	1.4		2.4e-13	2.4e-13	36.3	0.4		37	142		187	286		178	292	0.74
AP1	NODE_5_length_131013_cov_445.705_7	cytochrome 579	1e-05	11.4	0.7		2e-05	2e-05	10.5	0.1		43	82		381	420		361	440	0.76
AP4	NODE_211_length_92787_cov_6514.586531_1	iron oxidase (iro)	6e-07	16.3	0		6e-07	6e-07	16.3	0		3	29		4	30		2	45	0.87
