# Supplementary material for: Insights into ecological role of a new deltaproteobacterial order Candidatus Acidulodesulfobacterales by metagenomics and metatranscriptomics
Source: ISME J. 2019 Apr 8;13(8):2044–57. doi: 10.1038/s41396-019-0415-y (PMC6776010; doi:10.1038/s41396-019-0415-y)
Supplement: Supplementary file 9 — Supplementary Table 8 [file 41396_2019_415_MOESM9_ESM.xlsx]

## Sheet: Table S8
Table S8 Genes from the four bins annotated as TonB-dependent outer membrane receptors
Genome	Gene ID	Accession no.	% Identify	% Similarity	Description
AP1	NODE_13_length_64604_cov_472.358_5	ACI62973.1	47	63	TonB-dependent outer membrane receptor FepA1 [Acidithiobacillus caldus]
AP1	NODE_13_length_64604_cov_472.358_16	ACK79569.1	31	50	TonB-dependent receptor CirA2 [Acidithiobacillus ferrooxidans ATCC 23270]
AP1	NODE_13_length_64604_cov_472.358_23	ACI62973.1	31	49	TonB-dependent outer membrane receptor FepA1 [Acidithiobacillus caldus]
AP1	NODE_19_length_46433_cov_488.125_46	ACI62973.1	33	48	TonB-dependent outer membrane receptor FepA1 [Acidithiobacillus caldus]
AP1	NODE_44_length_6454_cov_504.845_6	ACI62958.1	41	59	TonB-dependent outer membrane receptor CirA2 [Acidithiobacillus caldus]
AP2	NODE_1_length_906177_cov_1099.63_634	ACI62973.1	31	49	TonB-dependent outer membrane receptor FepA1 [Acidithiobacillus caldus]
AP2	NODE_1_length_906177_cov_1099.63_638	ACI62973.1	40	56	TonB-dependent outer membrane receptor FepA1 [Acidithiobacillus caldus]
AP2	NODE_1_length_906177_cov_1099.63_647	ACK80647.1	42	59	conserved hypothetical protein CirA4 [Acidithiobacillus ferrooxidans ATCC 23270]
AP2	NODE_1_length_906177_cov_1099.63_649	ACI62973.1	49	64	TonB-dependent outer membrane receptor FepA1 [Acidithiobacillus caldus]
AP2	NODE_1_length_906177_cov_1099.63_655	ACK79569.1	44	60	TonB-dependent receptor CirA2 [Acidithiobacillus ferrooxidans ATCC 23270]
AP3	NODE_4_length_226968_cov_633.587_193	ACI62973.1	34	51	TonB-dependent outer membrane receptor FepA1 [Acidithiobacillus caldus]
AP3	NODE_4_length_226968_cov_633.587_194	ACI62903.1	42	59	TonB-dependent outer membrane receptor CirA1 [Acidithiobacillus thiooxidans]
AP3	NODE_4_length_226968_cov_633.587_199	ACI62958.1	38	54	TonB-dependent outer membrane receptor CirA2 [Acidithiobacillus caldus]
AP4	NODE_3236_length_12433_cov_5711.663904_9	ACI62973.1	34	51	TonB-dependent outer membrane receptor FepA1 [Acidithiobacillus caldus]
Genes matching hits in NCBI-nr via BLASTx (e-value ≤ 10-5).
